# Supplementary material for: 3-(3-Chloro­prop­yl)-7,8-dimeth­oxy-1H-3-benzazepin-2(3H)-one at 125 K
Source: Acta Crystallogr Sect E Struct Rep Online. 2008 Apr 26;64(Pt 5):o906. doi: 10.1107/S1600536808011264 (PMC2961294; doi:10.1107/S1600536808011264)
Supplement: Supplementary file 1 [file e-64-0o906-sup1.cif]

##############################################################################
###                                                                        ###
###        Electronic paper (Acta Crystallographica Section E)             ###
###                                                                        ###
##############################################################################
#                                                                            #
# This CIF contains the data in a paper accepted for publication in Acta     #
# Crystallographica Section E. It conforms to the requirements of Notes      #
# for Authors for Section E, and has been peer reviewed under the auspices   #
# of the IUCr Commission on Journals.                                        #
#                                                                            #
# Full details of the Crystallographic Information File format               #
# are given in the paper "The Crystallographic Information File (CIF):       #
# a New Standard Archive File for Crystallography" by S. R. Hall, F. H.      #
# Allen and I. D. Brown [Acta Cryst. (1991), A47, 655-685].                  #
#                                                                            #
# The current version of the core CIF dictionary is obtainable from          #
# ftp://ftp.iucr.org/pub/cif_core.dic. The current version number is 2.4.    #
#                                                                            #
# Software is freely available for graphical display of the structure(s) in  #
# this CIF.  For information consult the CIF home page http://www.iucr.org/  #
# cif/home.html                                                              #
#                                                                            #
# This file may be used for bona fide research purposes within the           #
# scientific community so long as proper attribution is given to the journal # 
# article from which it was obtained.                                        #
#                                                                            #
##############################################################################
                                             
data_global
_audit_creation_method     'manual editing of form.cif'
_journal_data_validation_number     ?
_journal_date_recd_electronic     2008-04-14
_journal_date_accepted     2008-04-21
_journal_name_full     'Acta Crystallographica, Section E'
_journal_year     2008
_journal_volume     64
_journal_issue      5
_journal_page_first     o906
_journal_page_last     o906
_journal_paper_category     QO
_journal_coeditor_code     CI2582
_publ_contact_author_name     'Xiang-Wei Cheng'
_publ_contact_author_address
;
    Zhejiang Police College  Experience Center
    Zhejiang Police College
    Hangzhou 310053
    People's Republic of China
;
_publ_contact_author_email     zpccxw@126.com
_publ_contact_author_fax     '++86-571-86916956'
_publ_contact_author_phone     '++86-571-86916956'
_publ_section_title
;
3-(3-Chloropropyl)-7,8-dimethoxy-1<i>H</i>-3-benzazepin-2(3<i>H</i>)-one at
125K
;
loop_
    _publ_author_name
    _publ_author_address
    'Xiang-Wei Cheng'
;
    Zhejiang Police College Experience Center
    Zhejiang Police College
    Hangzhou 310053
    People's Republic of China
;
data_I
_audit_creation_method     SHELXL-97
_chemical_name_systematic
;
3-(3-Chloropropyl)-7,8-dimethoxy-1<i>H</i>-3-benzazepin-2(3<i>H</i>)-one
;
_chemical_name_common     ?
_chemical_formula_moiety     'C15 H18 Cl N O3'
_chemical_formula_sum     'C15 H18 Cl N O3'
_chemical_formula_iupac     'C15 H18 Cl N O3'
_chemical_formula_weight     295.75
_chemical_melting_point     ?
_symmetry_cell_setting     Triclinic
_symmetry_space_group_name_H-M     'P -1'
_symmetry_space_group_name_Hall     '-P 1'
loop_
    _symmetry_equiv_pos_as_xyz
    'x, y, z'
    '-x, -y, -z'
_cell_length_a     9.3141(17)
_cell_length_b     9.5924(17)
_cell_length_c     9.6359(17)
_cell_angle_alpha     103.667(6)
_cell_angle_beta     114.701(6)
_cell_angle_gamma     94.460(6)
_cell_volume     744.7(2)
_cell_formula_units_Z     2
_cell_measurement_reflns_used     2574
_cell_measurement_theta_min     2.2
_cell_measurement_theta_max     25.0
_cell_measurement_temperature     123(2)
_exptl_crystal_description     Block
_exptl_crystal_colour     yellow
_exptl_crystal_size_max     0.29
_exptl_crystal_size_mid     0.26
_exptl_crystal_size_min     0.21
_exptl_crystal_density_diffrn     1.319
_exptl_crystal_density_meas     ?
_exptl_crystal_density_method     'not measured'
_exptl_crystal_F_000     312
_exptl_absorpt_coefficient_mu     0.263
_exptl_absorpt_correction_type     multi-scan
_exptl_absorpt_process_details     '(SADABS; Bruker, 2002)'
_exptl_absorpt_correction_T_min     0.9277
_exptl_absorpt_correction_T_max     0.9469
_exptl_special_details
;
;
_diffrn_ambient_temperature     123(2)
_diffrn_radiation_type     MoK\a
_diffrn_radiation_wavelength     0.71073
_diffrn_radiation_source     'fine-focus sealed tube'
_diffrn_radiation_monochromator     graphite
_diffrn_measurement_device_type     'Bruker SMART CCD area-detector'
_diffrn_measurement_method     '\f and \w'
_diffrn_detector_area_resol_mean     ?
_diffrn_reflns_number     7023
_diffrn_reflns_av_R_equivalents     0.0191
_diffrn_reflns_av_sigmaI/netI     0.0222
_diffrn_reflns_theta_min     2.23
_diffrn_reflns_theta_max     25.02
_diffrn_reflns_theta_full     25.02
_diffrn_measured_fraction_theta_max     0.981
_diffrn_measured_fraction_theta_full     0.981
_diffrn_reflns_limit_h_min     -11
_diffrn_reflns_limit_h_max     11
_diffrn_reflns_limit_k_min     -11
_diffrn_reflns_limit_k_max     10
_diffrn_reflns_limit_l_min     -11
_diffrn_reflns_limit_l_max     11
_diffrn_standards_number     0
_diffrn_standards_interval_count     .
_diffrn_standards_interval_time     .
_diffrn_standards_decay_%     ?
_refine_special_details
;
 Refinement of F^2^ against ALL reflections.  The weighted R-factor wR and
 goodness of fit S are based on F^2^, conventional R-factors R are based
 on F, with F set to zero for negative F^2^. The threshold expression of
 F^2^ > 2sigma(F^2^) is used only for calculating R-factors(gt) etc. and is
 not relevant to the choice of reflections for refinement.  R-factors based
 on F^2^ are statistically about twice as large as those based on F, and R-
 factors based on ALL data will be even larger.
;
_reflns_number_total     2574
_reflns_number_gt     2092
_reflns_threshold_expression     I>2\s(I)
_refine_ls_structure_factor_coef     Fsqd
_refine_ls_matrix_type     full
_refine_ls_R_factor_all     0.0532
_refine_ls_R_factor_gt     0.0431
_refine_ls_wR_factor_gt     0.1090
_refine_ls_wR_factor_ref     0.1151
_refine_ls_goodness_of_fit_ref     1.015
_refine_ls_restrained_S_all     1.015
_refine_ls_number_reflns     2574
_refine_ls_number_parameters     181
_refine_ls_number_restraints     0
_refine_ls_hydrogen_treatment     constr
_refine_ls_weighting_scheme     calc
_refine_ls_weighting_details
         'calc w=1/[\s^2^(Fo^2^)+(0.0542P)^2^+0.2173P] where P=(Fo^2^+2Fc^2^)/3'
_atom_sites_solution_hydrogens     geom
_atom_sites_solution_primary     direct
_atom_sites_solution_secondary     difmap
_refine_ls_shift/su_max     0.001
_refine_ls_shift/su_mean     0.000
_refine_diff_density_max     0.212
_refine_diff_density_min     -0.341
_refine_ls_extinction_method     none
_refine_ls_extinction_coef     ?
loop_
    _atom_type_symbol
    _atom_type_description
    _atom_type_scat_dispersion_real
    _atom_type_scat_dispersion_imag
    _atom_type_scat_source
    'C' 'C' 0.0033 0.0016
                         'International Tables Vol C Tables 4.2.6.8 and 6.1.1.4'
    'H' 'H' 0.0000 0.0000
                         'International Tables Vol C Tables 4.2.6.8 and 6.1.1.4'
    'N' 'N' 0.0061 0.0033
                         'International Tables Vol C Tables 4.2.6.8 and 6.1.1.4'
    'O' 'O' 0.0106 0.0060
                         'International Tables Vol C Tables 4.2.6.8 and 6.1.1.4'
    'Cl' 'Cl' 0.1484 0.1585
                         'International Tables Vol C Tables 4.2.6.8 and 6.1.1.4'
_computing_data_collection     'SMART (Bruker, 2002)'
_computing_cell_refinement     'SAINT (Bruker, 2002)'
_computing_data_reduction     'SAINT (Bruker, 2002)'
_computing_structure_solution     'SHELXS97 (Sheldrick, 2008)'
_computing_structure_refinement     'SHELXL97 (Sheldrick, 2008)'
_computing_molecular_graphics     'SHELXTL (Sheldrick, 2008)'
_computing_publication_material     'SHELXTL (Sheldrick, 2008)'
loop_
    _atom_site_type_symbol
    _atom_site_label
    _atom_site_fract_x
    _atom_site_fract_y
    _atom_site_fract_z
    _atom_site_U_iso_or_equiv
    _atom_site_adp_type
    _atom_site_calc_flag
    _atom_site_refinement_flags
    _atom_site_occupancy
    _atom_site_disorder_assembly
    _atom_site_disorder_group
    Cl Cl1 0.40282(11) -0.14655(9) 0.18804(11) 0.1048(3) Uani d . 1 . .
    O O1 -0.20936(16) 0.23306(15) 0.46481(17) 0.0598(4) Uani d . 1 . .
    O O2 -0.31187(14) 0.39739(15) 0.28346(16) 0.0535(3) Uani d . 1 . .
    O O3 0.15852(19) 0.32805(18) -0.03080(19) 0.0722(4) Uani d . 1 . .
    N N1 0.31547(18) 0.24927(17) 0.17583(19) 0.0513(4) Uani d . 1 . .
    C C2 -0.16173(19) 0.37032(18) 0.3119(2) 0.0422(4) Uani d . 1 . .
    C C4 0.0877(2) 0.39343(19) 0.2909(2) 0.0445(4) Uani d . 1 . .
    C C6 0.0472(2) 0.2518(2) 0.4511(2) 0.0476(4) Uani d . 1 . .
    H H6 0.0858 0.1949 0.5196 0.057 Uiso calc R 1 . .
    C C1 -0.1044(2) 0.28198(19) 0.4125(2) 0.0447(4) Uani d . 1 . .
    C C10 0.1945(2) 0.4592(2) 0.2308(3) 0.0557(5) Uani d . 1 . .
    H H10A 0.2980 0.5093 0.3203 0.067 Uiso calc R 1 . .
    H H10B 0.1452 0.5306 0.1797 0.067 Uiso calc R 1 . .
    C C3 -0.0662(2) 0.42458(19) 0.2514(2) 0.0450(4) Uani d . 1 . .
    H H3 -0.1046 0.4823 0.1839 0.054 Uiso calc R 1 . .
    C C5 0.1450(2) 0.30533(19) 0.3888(2) 0.0455(4) Uani d . 1 . .
    C C7 0.3048(2) 0.2705(2) 0.4297(2) 0.0536(5) Uani d . 1 . .
    H H7 0.3613 0.2625 0.5321 0.064 Uiso calc R 1 . .
    C C9 0.2193(2) 0.3412(2) 0.1127(3) 0.0540(5) Uani d . 1 . .
    C C8 0.3789(2) 0.2489(2) 0.3359(2) 0.0556(5) Uani d . 1 . .
    H H8 0.4831 0.2318 0.3815 0.067 Uiso calc R 1 . .
    C C11 0.3610(2) 0.1450(2) 0.0693(3) 0.0623(6) Uani d . 1 . .
    H H11A 0.4657 0.1257 0.1324 0.075 Uiso calc R 1 . .
    H H11B 0.3707 0.1894 -0.0078 0.075 Uiso calc R 1 . .
    C C15 -0.3741(2) 0.4838(2) 0.1797(3) 0.0607(5) Uani d . 1 . .
    H H15A -0.4794 0.4958 0.1684 0.091 Uiso calc R 1 . .
    H H15B -0.3814 0.4361 0.0768 0.091 Uiso calc R 1 . .
    H H15C -0.3037 0.5780 0.2234 0.091 Uiso calc R 1 . .
    C C14 -0.1591(3) 0.1435(3) 0.5654(4) 0.0892(8) Uani d . 1 . .
    H H14A -0.2426 0.1169 0.5934 0.134 Uiso calc R 1 . .
    H H14B -0.0630 0.1957 0.6607 0.134 Uiso calc R 1 . .
    H H14C -0.1373 0.0566 0.5107 0.134 Uiso calc R 1 . .
    C C12 0.2402(3) 0.0012(3) -0.0196(3) 0.0729(7) Uani d . 1 . .
    H H12A 0.1358 0.0215 -0.0819 0.088 Uiso calc R 1 . .
    H H12B 0.2723 -0.0581 -0.0940 0.088 Uiso calc R 1 . .
    C C13 0.2220(3) -0.0865(3) 0.0846(3) 0.0822(7) Uani d . 1 . .
    H H13A 0.1351 -0.1710 0.0188 0.099 Uiso calc R 1 . .
    H H13B 0.1932 -0.0270 0.1618 0.099 Uiso calc R 1 . .
loop_
    _atom_site_aniso_label
    _atom_site_aniso_U_11
    _atom_site_aniso_U_22
    _atom_site_aniso_U_33
    _atom_site_aniso_U_12
    _atom_site_aniso_U_13
    _atom_site_aniso_U_23
    Cl1 0.1226(6) 0.1022(6) 0.1229(7) 0.0475(5) 0.0735(5) 0.0491(5)
    O1 0.0562(8) 0.0706(9) 0.0752(10) 0.0200(7) 0.0406(7) 0.0384(8)
    O2 0.0394(7) 0.0670(8) 0.0629(8) 0.0175(6) 0.0249(6) 0.0286(7)
    O3 0.0810(10) 0.0901(11) 0.0677(10) 0.0291(9) 0.0454(9) 0.0361(9)
    N1 0.0452(8) 0.0567(9) 0.0566(10) 0.0119(7) 0.0297(8) 0.0114(7)
    C2 0.0367(9) 0.0438(9) 0.0426(10) 0.0078(7) 0.0173(8) 0.0078(8)
    C4 0.0442(9) 0.0422(9) 0.0490(10) 0.0096(7) 0.0248(8) 0.0092(8)
    C6 0.0506(10) 0.0504(10) 0.0446(10) 0.0176(8) 0.0214(8) 0.0164(8)
    C1 0.0455(9) 0.0452(10) 0.0460(10) 0.0091(8) 0.0240(8) 0.0112(8)
    C10 0.0543(11) 0.0504(11) 0.0753(14) 0.0134(9) 0.0394(10) 0.0208(10)
    C3 0.0485(10) 0.0426(9) 0.0468(10) 0.0129(8) 0.0232(8) 0.0141(8)
    C5 0.0428(9) 0.0477(10) 0.0449(10) 0.0115(8) 0.0221(8) 0.0067(8)
    C7 0.0459(10) 0.0654(12) 0.0476(11) 0.0191(9) 0.0196(9) 0.0135(9)
    C9 0.0480(10) 0.0581(12) 0.0679(14) 0.0088(9) 0.0358(10) 0.0216(10)
    C8 0.0384(9) 0.0649(12) 0.0582(12) 0.0154(9) 0.0199(9) 0.0111(9)
    C11 0.0614(12) 0.0692(13) 0.0696(14) 0.0187(10) 0.0442(11) 0.0145(11)
    C15 0.0469(11) 0.0752(14) 0.0683(13) 0.0253(10) 0.0250(10) 0.0335(11)
    C14 0.0905(18) 0.111(2) 0.121(2) 0.0422(15) 0.0707(17) 0.0788(19)
    C12 0.0688(14) 0.0743(15) 0.0642(14) 0.0169(11) 0.0305(12) -0.0015(12)
    C13 0.0774(16) 0.0664(14) 0.0969(19) -0.0032(12) 0.0500(15) -0.0006(13)
_geom_special_details
;
 All esds (except the esd in the dihedral angle between two l.s. planes)
 are estimated using the full covariance matrix.  The cell esds are taken
 into account individually in the estimation of esds in distances, angles
 and torsion angles; correlations between esds in cell parameters are only
 used when they are defined by crystal symmetry.  An approximate (isotropic)
 treatment of cell esds is used for estimating esds involving l.s. planes.
;
loop_
    _geom_bond_atom_site_label_1
    _geom_bond_atom_site_label_2
    _geom_bond_site_symmetry_2
    _geom_bond_distance
    _geom_bond_publ_flag
    Cl1 C13 . 1.783(3) ?
    O1 C1 . 1.372(2) ?
    O1 C14 . 1.405(3) ?
    O2 C2 . 1.367(2) ?
    O2 C15 . 1.416(2) ?
    O3 C9 . 1.225(2) ?
    N1 C9 . 1.368(3) ?
    N1 C8 . 1.404(3) ?
    N1 C11 . 1.476(2) ?
    C2 C3 . 1.381(2) ?
    C2 C1 . 1.403(2) ?
    C4 C5 . 1.384(3) ?
    C4 C3 . 1.398(2) ?
    C4 C10 . 1.510(3) ?
    C6 C1 . 1.375(2) ?
    C6 C5 . 1.409(3) ?
    C6 H6 . 0.93 ?
    C10 C9 . 1.510(3) ?
    C10 H10A . 0.97 ?
    C10 H10B . 0.97 ?
    C3 H3 . 0.93 ?
    C5 C7 . 1.460(2) ?
    C7 C8 . 1.338(3) ?
    C7 H7 . 0.93 ?
    C8 H8 . 0.93 ?
    C11 C12 . 1.515(3) ?
    C11 H11A . 0.97 ?
    C11 H11B . 0.97 ?
    C15 H15A . 0.96 ?
    C15 H15B . 0.96 ?
    C15 H15C . 0.96 ?
    C14 H14A . 0.96 ?
    C14 H14B . 0.96 ?
    C14 H14C . 0.96 ?
    C12 C13 . 1.504(4) ?
    C12 H12A . 0.97 ?
    C12 H12B . 0.97 ?
    C13 H13A . 0.97 ?
    C13 H13B . 0.97 ?
loop_
    _geom_angle_atom_site_label_1
    _geom_angle_atom_site_label_2
    _geom_angle_atom_site_label_3
    _geom_angle_site_symmetry_1
    _geom_angle_site_symmetry_3
    _geom_angle
    _geom_angle_publ_flag
    C1 O1 C14 . . 117.58(15) ?
    C2 O2 C15 . . 116.59(14) ?
    C9 N1 C8 . . 125.16(16) ?
    C9 N1 C11 . . 117.85(17) ?
    C8 N1 C11 . . 116.96(16) ?
    O2 C2 C3 . . 124.88(16) ?
    O2 C2 C1 . . 115.42(15) ?
    C3 C2 C1 . . 119.69(15) ?
    C5 C4 C3 . . 120.30(16) ?
    C5 C4 C10 . . 119.48(15) ?
    C3 C4 C10 . . 120.20(16) ?
    C1 C6 C5 . . 121.25(17) ?
    C1 C6 H6 . . 119.4 ?
    C5 C6 H6 . . 119.4 ?
    O1 C1 C6 . . 125.56(16) ?
    O1 C1 C2 . . 114.89(15) ?
    C6 C1 C2 . . 119.54(16) ?
    C4 C10 C9 . . 110.38(15) ?
    C4 C10 H10A . . 109.6 ?
    C9 C10 H10A . . 109.6 ?
    C4 C10 H10B . . 109.6 ?
    C9 C10 H10B . . 109.6 ?
    H10A C10 H10B . . 108.1 ?
    C2 C3 C4 . . 120.54(16) ?
    C2 C3 H3 . . 119.7 ?
    C4 C3 H3 . . 119.7 ?
    C4 C5 C6 . . 118.65(15) ?
    C4 C5 C7 . . 120.94(17) ?
    C6 C5 C7 . . 120.40(17) ?
    C8 C7 C5 . . 127.12(18) ?
    C8 C7 H7 . . 116.4 ?
    C5 C7 H7 . . 116.4 ?
    O3 C9 N1 . . 121.47(18) ?
    O3 C9 C10 . . 122.68(19) ?
    N1 C9 C10 . . 115.85(18) ?
    C7 C8 N1 . . 126.72(17) ?
    C7 C8 H8 . . 116.6 ?
    N1 C8 H8 . . 116.6 ?
    N1 C11 C12 . . 112.93(16) ?
    N1 C11 H11A . . 109.0 ?
    C12 C11 H11A . . 109.0 ?
    N1 C11 H11B . . 109.0 ?
    C12 C11 H11B . . 109.0 ?
    H11A C11 H11B . . 107.8 ?
    O2 C15 H15A . . 109.5 ?
    O2 C15 H15B . . 109.5 ?
    H15A C15 H15B . . 109.5 ?
    O2 C15 H15C . . 109.5 ?
    H15A C15 H15C . . 109.5 ?
    H15B C15 H15C . . 109.5 ?
    O1 C14 H14A . . 109.5 ?
    O1 C14 H14B . . 109.5 ?
    H14A C14 H14B . . 109.5 ?
    O1 C14 H14C . . 109.5 ?
    H14A C14 H14C . . 109.5 ?
    H14B C14 H14C . . 109.5 ?
    C13 C12 C11 . . 115.1(2) ?
    C13 C12 H12A . . 108.5 ?
    C11 C12 H12A . . 108.5 ?
    C13 C12 H12B . . 108.5 ?
    C11 C12 H12B . . 108.5 ?
    H12A C12 H12B . . 107.5 ?
    C12 C13 Cl1 . . 111.93(17) ?
    C12 C13 H13A . . 109.2 ?
    Cl1 C13 H13A . . 109.2 ?
    C12 C13 H13B . . 109.2 ?
    Cl1 C13 H13B . . 109.2 ?
    H13A C13 H13B . . 107.9 ?
loop_
    _geom_torsion_atom_site_label_1
    _geom_torsion_atom_site_label_2
    _geom_torsion_atom_site_label_3
    _geom_torsion_atom_site_label_4
    _geom_torsion_site_symmetry_1
    _geom_torsion_site_symmetry_2
    _geom_torsion_site_symmetry_3
    _geom_torsion_site_symmetry_4
    _geom_torsion
    _geom_torsion_publ_flag
    C15 O2 C2 C3 . . . . 2.2(3) ?
    C15 O2 C2 C1 . . . . -178.74(16) ?
    C14 O1 C1 C6 . . . . -0.5(3) ?
    C14 O1 C1 C2 . . . . 179.7(2) ?
    C5 C6 C1 O1 . . . . 178.90(16) ?
    C5 C6 C1 C2 . . . . -1.3(3) ?
    O2 C2 C1 O1 . . . . 1.4(2) ?
    C3 C2 C1 O1 . . . . -179.52(15) ?
    O2 C2 C1 C6 . . . . -178.43(15) ?
    C3 C2 C1 C6 . . . . 0.7(3) ?
    C5 C4 C10 C9 . . . . 68.9(2) ?
    C3 C4 C10 C9 . . . . -112.88(19) ?
    O2 C2 C3 C4 . . . . 178.40(16) ?
    C1 C2 C3 C4 . . . . -0.6(3) ?
    C5 C4 C3 C2 . . . . 1.2(3) ?
    C10 C4 C3 C2 . . . . -176.99(16) ?
    C3 C4 C5 C6 . . . . -1.8(3) ?
    C10 C4 C5 C6 . . . . 176.41(16) ?
    C3 C4 C5 C7 . . . . 179.33(16) ?
    C10 C4 C5 C7 . . . . -2.4(3) ?
    C1 C6 C5 C4 . . . . 1.9(3) ?
    C1 C6 C5 C7 . . . . -179.24(17) ?
    C4 C5 C7 C8 . . . . -35.3(3) ?
    C6 C5 C7 C8 . . . . 145.9(2) ?
    C8 N1 C9 O3 . . . . -174.47(18) ?
    C11 N1 C9 O3 . . . . 7.6(3) ?
    C8 N1 C9 C10 . . . . 5.9(3) ?
    C11 N1 C9 C10 . . . . -172.03(16) ?
    C4 C10 C9 O3 . . . . 109.0(2) ?
    C4 C10 C9 N1 . . . . -71.4(2) ?
    C5 C7 C8 N1 . . . . -2.8(4) ?
    C9 N1 C8 C7 . . . . 37.8(3) ?
    C11 N1 C8 C7 . . . . -144.2(2) ?
    C9 N1 C11 C12 . . . . -88.5(2) ?
    C8 N1 C11 C12 . . . . 93.4(2) ?
    N1 C11 C12 C13 . . . . -63.4(3) ?
    C11 C12 C13 Cl1 . . . . -64.6(2) ?
loop_
    _geom_hbond_atom_site_label_D
    _geom_hbond_atom_site_label_H
    _geom_hbond_atom_site_label_A
    _geom_hbond_site_symmetry_A
    _geom_hbond_distance_DH
    _geom_hbond_distance_HA
    _geom_hbond_distance_DA
    _geom_hbond_angle_DHA
    _geom_hbond_publ_flag
    C3 H3 O3 2_565 0.93 2.56 3.473(2) 169 yes
