# Supplementary material for: 3-(3-Chloro­prop­yl)-7,8-dimeth­oxy-1H-3-benzazepin-2(3H)-one at 125 K
Source: Acta Crystallogr Sect E Struct Rep Online. 2008 Apr 26;64(Pt 5):o906. doi: 10.1107/S1600536808011264 (PMC2961294; doi:10.1107/S1600536808011264)
Supplement: Supplementary file 2 [file e-64-0o906-Isup2.hkl]

#
# h,k,l, Fc-squared, Fo-squared, sigma(Fo-squared) and status flag
#
data_I
_shelx_title ' p in P -1'
_shelx_refln_list_code          4
_shelx_F_calc_maximum      117.32
_exptl_crystal_F_000       312.00
_reflns_d_resolution_high  0.8403
 
loop_
 _symmetry_equiv_pos_as_xyz
 'x, y, z'
 '-x, -y, -z'
 
_cell_length_a     9.3141
_cell_length_b     9.5924
_cell_length_c     9.6359
_cell_angle_alpha 103.667
_cell_angle_beta  114.701
_cell_angle_gamma  94.460
 
_shelx_F_squared_multiplier     1.000
 
loop_
 _refln_index_h
 _refln_index_k
 _refln_index_l
 _refln_F_squared_calc
 _refln_F_squared_meas
 _refln_F_squared_sigma
 _refln_observed_status
   1   0   0      196.47      200.90      3.16 o
   2   0   0     3184.76     3208.63     37.61 o
   3   0   0       31.04       33.33      0.83 o
   4   0   0      903.19      933.24      9.93 o
   5   0   0       63.70       53.20      1.16 o
   6   0   0        8.68       10.33      0.77 o
   7   0   0       34.46       35.04      1.32 o
   8   0   0       14.89       14.93      1.26 o
   9   0   0        2.37        3.18      0.64 o
 -10   1   0        2.79        2.57      0.86 o
  -9   1   0       18.04       17.28      1.20 o
  -8   1   0       37.69       31.24      1.35 o
  -7   1   0       32.76       33.36      1.28 o
  -6   1   0       72.08       72.95      1.53 o
  -5   1   0       26.55       30.90      0.88 o
  -4   1   0      821.01      859.46     10.77 o
  -3   1   0        3.55        1.96      0.27 o
  -2   1   0       51.36       44.41      0.92 o
  -1   1   0      491.46      487.21      5.94 o
   0   1   0      575.37      533.18      7.90 o
   1   1   0     1220.57     1289.72     15.29 o
   2   1   0       60.73       48.52      0.92 o
   3   1   0        0.50        0.31      0.18 o
   4   1   0       57.68       51.80      1.05 o
   5   1   0      259.75      261.61      3.44 o
   6   1   0       29.21       25.00      1.59 o
   7   1   0        6.31        6.78      0.73 o
   8   1   0       11.38       12.23      1.77 o
   9   1   0        0.13        0.50      0.48 o
 -10   2   0        5.63        7.18      1.89 o
  -9   2   0        0.38        0.97      0.54 o
  -8   2   0        0.64        0.27      0.38 o
  -7   2   0        7.29        8.03      0.62 o
  -6   2   0      114.80      125.03      2.15 o
  -5   2   0        6.61        6.93      0.49 o
  -4   2   0     1887.27     1918.69     19.68 o
  -3   2   0       50.61       50.43      1.13 o
  -2   2   0      291.52      281.34      3.79 o
  -1   2   0     1482.62     1494.78     21.43 o
   0   2   0     1892.75     1872.87     26.80 o
   1   2   0      816.82      810.68      9.78 o
   2   2   0      291.29      303.69      4.02 o
   3   2   0        6.99        9.08      0.42 o
   4   2   0      150.48      140.07      2.08 o
   5   2   0       30.86       27.69      0.85 o
   6   2   0        0.09        0.00      0.37 o
   7   2   0       39.56       40.29      2.40 o
   8   2   0        0.02        0.00      0.55 o
   9   2   0        0.74        1.98      0.60 o
 -10   3   0        1.15        1.07      0.66 o
  -9   3   0        3.57        5.96      0.71 o
  -8   3   0      107.78       86.70      1.98 o
  -7   3   0        7.32        7.48      0.90 o
  -6   3   0       60.44       52.25      1.30 o
  -5   3   0       94.08       84.12      1.92 o
  -4   3   0       26.53       38.34      1.20 o
  -3   3   0      861.62      874.05     14.53 o
  -2   3   0       41.23       44.89      1.04 o
  -1   3   0        2.22        2.27      0.25 o
   1   3   0     4175.70     4053.05     47.32 o
   2   3   0     1441.53     1474.89     15.17 o
   3   3   0       75.93       78.59      1.36 o
   4   3   0      327.94      334.93      4.16 o
   5   3   0      150.36      149.42      2.84 o
   6   3   0        0.38        1.37      0.49 o
   7   3   0       81.20       84.51      2.26 o
   8   3   0       21.97       22.99      1.28 o
  -9   4   0        1.25        1.59      0.49 o
  -8   4   0       47.35       47.92      1.46 o
  -7   4   0        6.91       11.41      1.36 o
  -6   4   0        0.01        0.18      0.29 o
  -5   4   0       62.55       61.03      1.42 o
  -4   4   0       60.47       59.25      1.25 o
  -3   4   0      262.02      255.42      4.48 o
  -2   4   0       71.80       72.58      1.51 o
  -1   4   0      564.66      516.08      6.69 o
   0   4   0        0.07        0.00      0.13 o
   1   4   0      155.90      135.84      1.91 o
   2   4   0       15.47       17.98      0.74 o
   3   4   0        5.57        6.38      0.69 o
   4   4   0       35.14       40.68      3.16 o
   5   4   0        1.50        1.54      0.63 o
   6   4   0        0.40        0.64      0.44 o
   7   4   0       13.28       14.04      1.07 o
   8   4   0        2.11        3.68      0.85 o
  -9   5   0        2.15        4.52      0.66 o
  -8   5   0       12.30       15.14      1.07 o
  -7   5   0        0.57        0.54      0.37 o
  -6   5   0       23.76       23.49      0.91 o
  -5   5   0       69.02       73.27      1.55 o
  -4   5   0       79.14       88.80      1.67 o
  -3   5   0      322.03      312.08      4.51 o
  -2   5   0      389.40      399.07      4.76 o
  -1   5   0       73.87       72.77      1.34 o
   0   5   0        2.40        2.45      0.75 o
   1   5   0        4.29        4.26      0.36 o
   2   5   0      188.17      172.07      2.48 o
   3   5   0        0.65        0.66      0.46 o
   4   5   0        3.87        4.85      0.63 o
   5   5   0        0.05        0.00      0.43 o
   6   5   0        0.08        0.14      0.74 o
   7   5   0       21.55       24.21      2.38 o
  -9   6   0        1.36        2.85      0.60 o
  -8   6   0       32.63       31.53      1.25 o
  -7   6   0       28.43       23.76      1.02 o
  -6   6   0        3.69        5.25      0.58 o
  -5   6   0      363.03      336.06      4.50 o
  -4   6   0       37.95       36.61      1.25 o
  -3   6   0        4.25        4.21      0.60 o
  -2   6   0       14.11       18.50      0.76 o
  -1   6   0      159.57      168.64      2.50 o
   0   6   0       20.81       21.12      1.06 o
   1   6   0        0.09        0.24      0.22 o
   2   6   0        1.84        3.28      0.89 o
   3   6   0      265.59      257.66      9.24 o
   4   6   0       30.90       33.02      1.65 o
   5   6   0        1.48        1.90      0.68 o
   6   6   0        0.28        0.06      0.54 o
   7   6   0       34.96       40.77      3.03 o
  -8   7   0        0.54        1.95      0.52 o
  -7   7   0       32.59       36.74      1.30 o
  -6   7   0       32.71       31.78      1.14 o
  -5   7   0       37.09       35.82      1.16 o
  -4   7   0      362.43      358.36      4.75 o
  -3   7   0       15.52       12.91      0.99 o
  -2   7   0      239.26      234.44      3.93 o
  -1   7   0       12.89       12.01      0.79 o
   0   7   0       87.66       87.39      2.49 o
   1   7   0       35.89       31.40      1.47 o
   2   7   0       11.27       10.50      1.08 o
   3   7   0      101.09       98.98      2.97 o
   4   7   0       11.78       11.05      1.18 o
   5   7   0        4.68        2.46      0.77 o
   6   7   0        2.11        0.65      0.74 o
  -8   8   0        2.84        4.28      0.66 o
  -7   8   0        1.97        1.07      0.74 o
  -6   8   0        0.11        0.00      0.38 o
  -5   8   0        1.11        1.60      0.51 o
  -4   8   0        0.56        0.40      0.46 o
  -3   8   0       10.25       11.11      1.62 o
  -2   8   0        5.52        5.19      0.91 o
  -1   8   0       50.58       53.14      1.64 o
   0   8   0       94.74       88.01      3.71 o
   1   8   0        3.28        1.38      0.59 o
   2   8   0        0.92        1.79      0.67 o
   3   8   0       23.84       24.80      1.52 o
   4   8   0        1.56        1.71      0.65 o
   5   8   0        0.10        0.82      0.75 o
  -7   9   0        0.38        0.48      0.62 o
  -6   9   0        5.56        6.64      1.08 o
  -5   9   0       81.28       85.05      2.70 o
  -4   9   0      189.20      185.51      3.98 o
  -3   9   0       51.69       51.84      2.80 o
  -2   9   0       20.15       19.33      1.15 o
  -1   9   0        6.64        8.49      0.83 o
   0   9   0        4.98        7.53      1.02 o
   1   9   0        1.63        1.69      0.63 o
   2   9   0        0.14        0.32      1.08 o
   3   9   0        2.13        2.54      1.00 o
   4   9   0        0.03        0.87      0.87 o
  -6  10   0        3.81        4.64      0.97 o
  -5  10   0       78.28       80.02      2.87 o
  -4  10   0        2.33        4.32      0.70 o
  -3  10   0        1.83        1.84      0.56 o
  -2  10   0        1.31        2.25      0.64 o
  -1  10   0       11.91       16.16      2.24 o
   0  10   0        5.84        8.13      1.15 o
   1  10   0        0.48        1.44      0.67 o
   2  10   0        0.11        0.75      0.86 o
  -3  11   0        0.04        0.00      0.43 o
  -2  11   0        0.48        1.16      0.67 o
  -1  11   0        0.15        0.00      0.89 o
   0 -11   1        0.37        0.23      0.68 o
   1 -11   1        0.09        0.14      0.55 o
   2 -11   1        1.50        3.02      0.78 o
   3 -11   1        0.57        0.90      0.48 o
  -3 -10   1       10.75        9.50      1.76 o
  -2 -10   1       26.29       26.39      1.64 o
  -1 -10   1       16.63       17.42      1.48 o
   0 -10   1        5.66        6.32      1.04 o
   1 -10   1       54.58       61.26      2.36 o
   2 -10   1       20.57       23.51      1.23 o
   3 -10   1        0.12        0.54      0.40 o
   4 -10   1       16.34       19.28      1.15 o
   5 -10   1        0.01        0.29      0.49 o
  -4  -9   1        0.42        0.70      1.46 o
  -3  -9   1        0.71        3.76      0.79 o
  -2  -9   1       45.13       41.92      5.25 o
  -1  -9   1        0.18        0.89      0.78 o
   0  -9   1       26.74       27.29      1.51 o
   1  -9   1        8.62       10.12      0.94 o
   2  -9   1        8.88        9.31      0.83 o
   3  -9   1        2.44        4.32      0.62 o
   4  -9   1        0.29        0.85      0.43 o
   5  -9   1        2.41        1.72      0.51 o
   6  -9   1        7.36       10.34      0.91 o
   7  -9   1        1.22        2.11      0.84 o
  -5  -8   1       10.27       12.05      2.04 o
  -4  -8   1        1.79        3.09      0.77 o
  -3  -8   1       23.40       21.33      1.37 o
  -2  -8   1        2.19        0.55      0.50 o
  -1  -8   1       13.82       13.03      1.09 o
   0  -8   1       10.60       10.60      1.31 o
   1  -8   1        2.88        2.29      0.47 o
   2  -8   1       22.22       25.32      1.09 o
   3  -8   1        1.38        0.50      0.32 o
   4  -8   1        4.50        5.46      0.60 o
   5  -8   1      239.02      236.30      3.68 o
   6  -8   1        7.78        7.98      0.71 o
   7  -8   1        0.92        1.49      0.50 o
  -6  -7   1        4.88        4.83      0.99 o
  -5  -7   1        1.11        0.64      0.52 o
  -4  -7   1        2.83        3.17      0.72 o
  -3  -7   1        7.63        7.80      1.46 o
  -2  -7   1       31.23       28.67      1.50 o
  -1  -7   1        0.53        2.00      0.51 o
   0  -7   1      107.63      104.60      2.20 o
   1  -7   1       78.22       89.11      1.82 o
   2  -7   1       90.86       92.37      1.60 o
   3  -7   1       69.50       60.49      3.56 o
   4  -7   1      200.49      196.11      3.05 o
   5  -7   1      361.20      341.16      4.67 o
   6  -7   1        2.83        3.13      0.50 o
   7  -7   1        2.74        0.93      0.43 o
   8  -7   1        0.29        0.00      0.39 o
  -7  -6   1        5.04        3.62      0.90 o
  -6  -6   1        3.80        3.30      0.78 o
  -5  -6   1       13.84       13.53      1.72 o
  -4  -6   1        0.11        0.24      0.63 o
  -3  -6   1       37.21       38.98      1.29 o
  -2  -6   1        0.11        0.35      0.45 o
  -1  -6   1       29.60       25.32      0.79 o
   0  -6   1      664.99      620.08     14.25 o
   1  -6   1        2.98        1.30      0.25 o
   3  -6   1        7.99        5.99      0.59 o
   4  -6   1       11.27       14.59      0.72 o
   5  -6   1       10.23        9.77      0.65 o
   6  -6   1        4.78        4.55      0.55 o
   7  -6   1        0.03        0.40      0.36 o
   8  -6   1        0.00        0.15      0.40 o
   9  -6   1        0.02        0.59      0.92 o
  -8  -5   1        0.93        1.05      0.68 o
  -7  -5   1        2.45        3.64      0.87 o
  -6  -5   1        1.61        2.52      0.57 o
  -5  -5   1       12.46       11.36      0.85 o
  -4  -5   1       20.95       24.55      1.03 o
  -3  -5   1      286.86      277.47      4.26 o
  -2  -5   1       40.09       40.28      0.94 o
  -1  -5   1      123.35      116.87      2.08 o
   0  -5   1      481.88      456.25      6.00 o
   1  -5   1       22.62       14.97      0.79 o
   2  -5   1        2.00        1.26      0.29 o
   3  -5   1        4.41        7.88      0.83 o
   4  -5   1      138.63      127.34      2.09 o
   5  -5   1        6.41        5.79      0.51 o
   6  -5   1       82.78       86.50      1.85 o
   7  -5   1       22.34       22.41      1.04 o
   8  -5   1        0.01        0.44      0.40 o
   9  -5   1       25.17       26.77      1.47 o
  -8  -4   1       41.82       42.30      1.69 o
  -7  -4   1      279.64      284.37      4.94 o
  -6  -4   1        2.71        3.15      0.58 o
  -5  -4   1       80.29       74.79      1.90 o
  -4  -4   1       56.10       51.29      1.43 o
  -3  -4   1      554.18      566.09      6.35 o
  -2  -4   1        5.32        8.45      0.41 o
  -1  -4   1        0.12        0.02      0.21 o
   0  -4   1      809.68      788.99     31.83 o
   1  -4   1      144.30      152.28      2.44 o
   2  -4   1       11.54       10.43      0.53 o
   3  -4   1      365.99      364.99      5.15 o
   4  -4   1      258.68      282.52      3.66 o
   5  -4   1        8.07        9.90      0.66 o
   6  -4   1       50.22       43.10      1.20 o
   7  -4   1       20.60       17.90      0.92 o
   8  -4   1        0.04        0.76      0.41 o
   9  -4   1        1.95        0.80      0.88 o
  -9  -3   1        0.53        0.00      0.53 o
  -8  -3   1      119.69      122.12      2.94 o
  -7  -3   1       73.27       69.99      2.58 o
  -6  -3   1        2.96        2.34      0.50 o
  -5  -3   1       35.88       35.66      1.33 o
  -4  -3   1      165.96      168.04      2.87 o
  -3  -3   1      970.03      943.82      9.98 o
  -2  -3   1        4.47        4.30      0.30 o
  -1  -3   1      474.06      453.18      6.94 o
   0  -3   1       17.08        8.39      0.45 o
   1  -3   1     2440.58     2476.44     36.53 o
   2  -3   1      910.92      844.21     27.48 o
   3  -3   1       27.69       34.13      0.98 o
   4  -3   1      248.40      267.49      3.44 o
   5  -3   1       66.82       62.18      1.33 o
   6  -3   1        2.38        4.05      0.46 o
   7  -3   1        5.61        4.34      0.54 o
   8  -3   1        8.13       11.33      0.94 o
   9  -3   1        0.43        0.00      0.40 o
  -9  -2   1        3.01        4.28      0.73 o
  -8  -2   1        6.80        7.09      0.85 o
  -7  -2   1       17.97       16.86      1.01 o
  -6  -2   1        0.60        0.00      0.31 o
  -5  -2   1       81.62       73.74      1.73 o
  -4  -2   1       34.31       33.13      0.77 o
  -3  -2   1      386.27      381.38      4.99 o
  -2  -2   1     1222.24     1229.29     14.81 o
  -1  -2   1       18.67       15.17      0.47 o
   0  -2   1      884.40      883.03     18.91 o
   1  -2   1      539.39      526.74      6.54 o
   2  -2   1     1583.17     1541.18     18.36 o
   3  -2   1      215.61      216.70      3.22 o
   4  -2   1     1236.54     1244.54     15.35 o
   5  -2   1       37.84       40.07      1.03 o
   6  -2   1        0.01        0.00      0.24 o
   7  -2   1        8.02        8.94      0.96 o
   8  -2   1       49.61       47.36      1.40 o
   9  -2   1        8.62        9.00      1.21 o
 -10  -1   1        0.68        1.00      0.58 o
  -9  -1   1        9.24        8.50      0.88 o
  -8  -1   1       31.54       32.01      1.36 o
  -7  -1   1       16.54       16.98      1.01 o
  -6  -1   1        8.39       10.32      0.80 o
  -5  -1   1      136.74      144.27      2.14 o
  -4  -1   1      361.64      351.89      4.82 o
  -3  -1   1     2603.91     2633.00     31.00 o
  -2  -1   1     6868.53     6278.34     74.54 o
  -1  -1   1      204.42      189.19      2.54 o
   0  -1   1     5081.90     4009.53     73.17 o
   1  -1   1       67.39       72.04      1.15 o
   2  -1   1      594.17      604.48      7.50 o
   3  -1   1      221.83      252.46      3.60 o
   4  -1   1      260.38      280.60      3.50 o
   5  -1   1      224.23      236.20      3.19 o
   6  -1   1        4.18        6.07      0.51 o
   7  -1   1        6.11        7.58      0.60 o
   8  -1   1       75.08       72.03      2.06 o
   9  -1   1        1.15        0.00      0.41 o
 -10   0   1        0.07        1.04      0.52 o
  -9   0   1        0.20        0.00      0.48 o
  -8   0   1       11.26       12.49      0.94 o
  -7   0   1       47.01       47.61      1.53 o
  -6   0   1       20.26       23.58      0.82 o
  -5   0   1      204.50      208.81      3.04 o
  -4   0   1      234.18      215.95      3.21 o
  -3   0   1      226.61      208.55      3.91 o
  -2   0   1     1334.44     1396.14     16.52 o
  -1   0   1        5.13        5.85      0.24 o
   0   0   1        2.51        4.05      0.22 o
   1   0   1     4348.02     4021.33     47.50 o
   2   0   1       13.58       15.06      0.51 o
   3   0   1       32.09       33.52      0.88 o
   4   0   1      168.13      185.64      2.54 o
   5   0   1       58.39       53.52      1.94 o
   6   0   1       42.57       42.69      1.35 o
   7   0   1        0.16        0.20      0.47 o
   8   0   1       11.97       11.26      0.92 o
   9   0   1        3.56        3.12      0.69 o
 -10   1   1        2.27        2.28      0.63 o
  -9   1   1        0.03        0.41      0.46 o
  -8   1   1        7.90        7.07      0.65 o
  -7   1   1       32.06       36.13      1.12 o
  -6   1   1      113.59      119.01      2.04 o
  -5   1   1        0.03        1.41      0.50 o
  -4   1   1       19.43       15.09      0.63 o
  -3   1   1       23.78       24.28      0.70 o
  -2   1   1       48.41       44.52      0.88 o
  -1   1   1      492.97      491.00      6.00 o
   0   1   1      896.03      956.82     16.65 o
   1   1   1     4155.45     3878.75     45.89 o
   2   1   1      153.10      147.80      2.74 o
   3   1   1        7.30        7.90      0.63 o
   4   1   1      122.41      125.68      2.01 o
   5   1   1      244.23      236.76      3.27 o
   6   1   1       60.06       63.65      1.98 o
   7   1   1        0.13        0.37      0.42 o
   8   1   1       15.99       17.12      1.22 o
   9   1   1        1.33        1.65      0.56 o
 -10   2   1        3.47        4.62      0.81 o
  -9   2   1        1.13        0.73      0.46 o
  -8   2   1       51.78       45.63      1.59 o
  -7   2   1       13.36       16.02      0.80 o
  -6   2   1      132.25      130.07      2.20 o
  -5   2   1       57.89       51.64      1.16 o
  -4   2   1      279.82      332.98      4.01 o
  -3   2   1      351.22      340.26      4.63 o
  -2   2   1       97.82       92.64      1.55 o
  -1   2   1      200.83      182.81      2.53 o
   0   2   1    13764.56    11472.86    163.17 o
   1   2   1     2018.26     2104.50     30.12 o
   2   2   1      953.21      974.94     11.89 o
   3   2   1        1.32        1.12      0.25 o
   4   2   1        1.58        3.35      0.54 o
   5   2   1        1.11        0.80      0.45 o
   6   2   1        6.32        6.19      0.73 o
   7   2   1        3.81        4.98      0.84 o
   8   2   1        0.21        0.32      0.84 o
 -10   3   1        3.13        5.24      0.81 o
  -9   3   1       47.07       43.55      1.45 o
  -8   3   1       24.26       17.68      0.92 o
  -7   3   1       34.06       31.58      1.07 o
  -6   3   1        4.99        5.06      0.49 o
  -5   3   1      114.86      125.64      2.06 o
  -4   3   1     1254.67     1294.48     13.58 o
  -3   3   1      294.19      260.08      4.63 o
  -2   3   1      270.38      266.57      3.73 o
  -1   3   1      397.62      419.70      5.42 o
   0   3   1        0.17        0.08      0.23 o
   1   3   1      203.46      194.08      3.40 o
   2   3   1      212.03      219.31      2.81 o
   3   3   1       73.56       64.80      1.28 o
   4   3   1        0.37        0.32      0.25 o
   5   3   1       30.29       25.96      1.08 o
   6   3   1        1.02        0.71      0.42 o
   7   3   1        0.24        0.82      0.47 o
   8   3   1        0.03        0.23      0.63 o
 -10   4   1        0.43        0.99      0.51 o
  -9   4   1        7.38        7.33      0.86 o
  -8   4   1        0.22        0.07      0.35 o
  -7   4   1       75.93       72.17      1.71 o
  -6   4   1       13.47       15.54      0.74 o
  -5   4   1      330.97      319.92      5.59 o
  -4   4   1      339.54      371.96      4.57 o
  -3   4   1       44.24       50.47      1.08 o
  -2   4   1        8.20       11.91      0.49 o
  -1   4   1       80.37       81.69      1.33 o
   0   4   1      207.14      193.83      3.46 o
   1   4   1        7.56        6.01      0.63 o
   2   4   1       31.25       28.54      0.80 o
   3   4   1       12.79       11.81      0.58 o
   4   4   1        3.24        3.26      0.53 o
   5   4   1        0.04        0.00      0.67 o
   6   4   1        9.93       11.52      1.15 o
   7   4   1       19.62       22.08      1.52 o
 -10   5   1       11.20       11.57      1.08 o
  -9   5   1        0.83        1.21      0.49 o
  -8   5   1        5.64        3.85      0.57 o
  -7   5   1       38.11       33.72      1.18 o
  -6   5   1        4.19        3.62      0.49 o
  -5   5   1       43.79       43.96      1.18 o
  -4   5   1       42.78       43.02      1.11 o
  -3   5   1        0.06        0.31      0.28 o
  -2   5   1       11.29        9.65      0.51 o
  -1   5   1       72.14       71.65      1.32 o
   0   5   1      452.23      417.36      7.53 o
   1   5   1      485.43      459.83      8.10 o
   2   5   1        0.83        1.22      0.36 o
   3   5   1       73.47       77.11      2.81 o
   4   5   1        2.92        3.76      0.76 o
   5   5   1       22.83       22.81      1.43 o
   6   5   1        4.39        4.55      0.87 o
   7   5   1       39.88       45.75      3.08 o
  -9   6   1        5.57        6.84      0.77 o
  -8   6   1       28.82       28.61      1.19 o
  -7   6   1       33.33       33.25      1.19 o
  -6   6   1        0.66        0.28      0.33 o
  -5   6   1       54.17       46.91      1.58 o
  -4   6   1       39.46       34.18      1.30 o
  -3   6   1        0.84        1.20      0.34 o
  -2   6   1       31.69       30.38      1.19 o
  -1   6   1      100.11      102.24      2.18 o
   0   6   1      139.91      137.19      3.00 o
   1   6   1        1.31        1.18      0.39 o
   2   6   1        1.75        1.31      0.56 o
   3   6   1        6.48        5.58      0.85 o
   4   6   1        5.80        5.44      0.93 o
   5   6   1        0.98        1.63      0.66 o
   6   6   1        1.02        1.27      0.65 o
  -9   7   1        0.59        0.86      0.43 o
  -8   7   1        9.01       11.04      0.86 o
  -7   7   1        2.91        2.14      0.50 o
  -6   7   1        4.73        6.25      0.73 o
  -5   7   1       25.54       25.88      1.26 o
  -4   7   1       68.02       67.27      1.84 o
  -3   7   1      243.48      243.25      4.11 o
  -2   7   1       14.61       15.92      0.95 o
  -1   7   1        0.02        0.00      0.28 o
   0   7   1       36.80       38.22      1.34 o
   1   7   1       48.16       45.96      1.86 o
   2   7   1       11.57       10.92      1.10 o
   3   7   1       12.80       13.30      1.24 o
   4   7   1        0.76        0.56      0.74 o
   5   7   1        0.17        0.23      0.58 o
  -8   8   1        4.26        5.26      0.80 o
  -7   8   1        4.38        3.09      0.66 o
  -6   8   1        1.03        1.04      0.46 o
  -5   8   1      110.41      105.36      3.42 o
  -4   8   1       43.86       41.54      1.51 o
  -3   8   1       27.15       29.76      1.26 o
  -2   8   1       28.87       28.18      1.24 o
  -1   8   1       66.69       68.26      2.35 o
   0   8   1        7.86        7.03      0.74 o
   1   8   1       15.37       15.50      1.26 o
   2   8   1        2.00        0.81      0.90 o
   3   8   1       26.37       23.26      2.38 o
   4   8   1       16.10       17.13      1.54 o
  -7   9   1       26.00       27.72      1.38 o
  -6   9   1       25.16       25.92      1.83 o
  -5   9   1       72.89       73.01      2.69 o
  -4   9   1       28.16       30.35      1.36 o
  -3   9   1       53.20       56.23      1.86 o
  -2   9   1       16.71       19.67      2.53 o
  -1   9   1       47.89       44.83      2.12 o
   0   9   1        4.69        5.33      0.91 o
   1   9   1        0.42        0.87      0.55 o
   2   9   1        0.04        0.28      0.73 o
   3   9   1        6.23        2.76      1.14 o
  -5  10   1        6.01        7.19      0.87 o
  -4  10   1        0.06        0.19      0.57 o
  -3  10   1        6.90        9.30      0.97 o
  -2  10   1        8.39       11.60      1.05 o
  -1  10   1        0.94        0.36      0.58 o
   0  10   1        0.71        1.18      0.70 o
   1  10   1        1.20        1.09      1.10 o
  -1 -11   2        0.67        0.14      0.64 o
   0 -11   2        0.45        1.32      0.58 o
   1 -11   2        9.92       12.80      1.96 o
   2 -11   2        6.76        8.99      1.21 o
   3 -11   2        1.21        2.05      0.72 o
  -3 -10   2       12.46       13.02      1.33 o
  -2 -10   2       13.03       13.00      1.27 o
  -1 -10   2        8.60        8.82      1.11 o
   0 -10   2        2.41        2.51      0.75 o
   1 -10   2        4.42        5.25      0.86 o
   2 -10   2        0.01        0.10      0.37 o
   3 -10   2        1.49        2.05      0.61 o
   4 -10   2        2.09        2.84      0.96 o
   5 -10   2        1.10        1.39      1.01 o
  -5  -9   2        0.17        0.26      0.57 o
  -4  -9   2        0.02        1.76      0.65 o
  -3  -9   2       23.78       22.94      1.90 o
  -2  -9   2        9.08        8.55      1.02 o
  -1  -9   2        5.01        2.92      0.72 o
   0  -9   2       34.46       35.56      1.66 o
   1  -9   2        0.29        0.15      0.35 o
   2  -9   2       74.16       71.13      1.93 o
   3  -9   2       16.33       16.25      0.99 o
   4  -9   2        3.33        3.58      0.81 o
   5  -9   2        6.08        4.17      0.76 o
   6  -9   2        1.79        2.05      0.82 o
  -6  -8   2       16.08       20.81      2.37 o
  -5  -8   2        0.43        0.14      0.50 o
  -4  -8   2       20.48       23.90      1.47 o
  -3  -8   2        0.36        0.75      0.49 o
  -2  -8   2       25.68       27.31      1.44 o
  -1  -8   2        2.26        3.65      0.66 o
   0  -8   2       70.81       80.03      2.39 o
   1  -8   2       66.11       64.90      1.51 o
   2  -8   2       43.92       43.01      1.10 o
   3  -8   2       14.42       15.76      0.72 o
   4  -8   2      119.45      121.33      2.36 o
   5  -8   2       41.84       44.17      1.63 o
   6  -8   2       31.05       36.16      1.99 o
   7  -8   2        5.60        8.49      2.29 o
  -7  -7   2        0.10        1.07      0.66 o
  -6  -7   2        0.19        0.10      0.46 o
  -5  -7   2        0.24        0.00      0.39 o
  -4  -7   2       16.08       16.89      0.99 o
  -3  -7   2       41.12       42.38      1.41 o
  -2  -7   2      146.78      133.73      4.28 o
  -1  -7   2       10.17       12.02      0.73 o
   0  -7   2       20.76       21.25      1.19 o
   1  -7   2       48.66       41.69      3.58 o
   2  -7   2       43.91       49.31      1.11 o
   3  -7   2       25.60       28.12      0.96 o
   4  -7   2       34.14       33.62      2.57 o
   5  -7   2        9.46       11.62      0.91 o
   6  -7   2        1.62        4.93      1.00 o
   7  -7   2        6.34        7.25      1.18 o
   8  -7   2        1.67        3.18      0.93 o
  -8  -6   2        0.40        0.00      0.70 o
  -7  -6   2        4.19        5.17      0.92 o
  -6  -6   2       12.87       14.60      1.04 o
  -5  -6   2        6.91        9.53      0.82 o
  -4  -6   2        3.68        3.68      0.63 o
  -3  -6   2      145.03      147.53      2.80 o
  -2  -6   2      138.85      134.39      2.31 o
  -1  -6   2        5.46        4.78      0.63 o
   0  -6   2       31.88       36.08      1.05 o
   1  -6   2       42.42       41.89      0.93 o
   2  -6   2      141.77      145.91      2.85 o
   3  -6   2      142.73      137.33      3.50 o
   4  -6   2       12.84       11.75      1.23 o
   5  -6   2      224.81      225.60      3.38 o
   6  -6   2       61.06       53.70      1.47 o
   7  -6   2       61.22       63.52      2.69 o
   8  -6   2        0.03        0.00      0.52 o
  -8  -5   2       15.82       18.92      1.30 o
  -7  -5   2       49.35       46.25      2.18 o
  -6  -5   2        1.22        1.84      0.51 o
  -5  -5   2       25.72       25.44      1.11 o
  -4  -5   2      152.25      156.01      2.91 o
  -3  -5   2       14.85       18.88      0.85 o
  -2  -5   2       24.10       19.56      0.69 o
  -1  -5   2       57.84       58.31      1.13 o
   0  -5   2      245.47      249.63      9.42 o
   1  -5   2     1822.54     1995.15     24.29 o
   2  -5   2      165.43      171.18      2.89 o
   3  -5   2        7.52        7.04      0.46 o
   4  -5   2      180.63      173.03      2.61 o
   5  -5   2      486.02      454.71      6.28 o
   6  -5   2        6.52        6.97      0.61 o
   7  -5   2        0.42        1.02      0.58 o
   8  -5   2        0.01        0.24      0.60 o
  -9  -4   2        1.93        1.23      0.67 o
  -8  -4   2       51.94       54.44      1.90 o
  -7  -4   2        8.80       10.85      1.56 o
  -6  -4   2      205.04      201.19      3.68 o
  -5  -4   2       18.25       18.45      0.90 o
  -4  -4   2      560.55      564.06      7.55 o
  -3  -4   2      128.25      145.05      2.53 o
  -2  -4   2       73.69       80.50      1.29 o
  -1  -4   2      603.39      564.07      7.20 o
   0  -4   2      219.55      215.05      5.87 o
   1  -4   2      189.57      212.12      3.17 o
   2  -4   2        4.02        7.94      0.72 o
   3  -4   2       49.70       52.92      1.33 o
   4  -4   2        5.52        6.04      0.45 o
   5  -4   2       18.84       19.02      0.75 o
   6  -4   2       10.90       14.59      0.76 o
   7  -4   2        0.37        0.00      0.44 o
   8  -4   2        3.17        5.19      0.97 o
   9  -4   2       10.10       11.81      1.71 o
  -9  -3   2        0.88        1.75      0.61 o
  -8  -3   2        7.75        9.02      0.92 o
  -7  -3   2        3.02        1.86      0.54 o
  -6  -3   2       13.40       19.18      0.95 o
  -5  -3   2      239.44      249.70      3.99 o
  -4  -3   2       40.97       40.10      1.17 o
  -3  -3   2      354.36      366.20      5.18 o
  -2  -3   2      820.15      838.65     10.28 o
  -1  -3   2      468.99      435.66      6.97 o
   0  -3   2     1231.92     1139.57     16.65 o
   1  -3   2      277.01      290.04      4.19 o
   2  -3   2      400.28      371.91      7.63 o
   3  -3   2        4.85        3.44      0.41 o
   4  -3   2       51.94       46.62      1.06 o
   5  -3   2       18.85       18.01      0.72 o
   6  -3   2       20.51       24.84      1.03 o
   7  -3   2        2.01        1.63      0.42 o
   8  -3   2       26.19       26.85      1.65 o
 -10  -2   2        9.17        9.33      1.05 o
  -9  -2   2        0.25        0.11      0.42 o
  -8  -2   2      129.69      125.54      2.87 o
  -7  -2   2      463.93      474.42      6.94 o
  -6  -2   2        2.37        1.17      0.62 o
  -5  -2   2      603.28      590.45      7.80 o
  -4  -2   2       65.91       85.19      1.33 o
  -3  -2   2      208.95      206.92      3.77 o
  -2  -2   2     1502.20     1499.10     18.07 o
  -1  -2   2       69.79       82.26      1.32 o
   0  -2   2      957.17      939.28     15.46 o
   1  -2   2      143.40      139.09      2.05 o
   2  -2   2      804.33      821.25     10.15 o
   3  -2   2      258.45      286.71      4.11 o
   4  -2   2       33.89       36.32      1.32 o
   5  -2   2       23.30       23.05      0.80 o
   6  -2   2       78.78       68.51      1.53 o
   7  -2   2        7.46        8.28      0.64 o
   8  -2   2       13.64       13.72      1.32 o
   9  -2   2        2.16        2.74      1.27 o
 -10  -1   2        0.69        1.24      0.51 o
  -9  -1   2        5.01        4.04      0.83 o
  -8  -1   2      151.79      153.28      3.20 o
  -7  -1   2      356.99      326.88      8.12 o
  -6  -1   2      138.29      128.13      2.09 o
  -5  -1   2       31.98       33.66      0.85 o
  -4  -1   2      115.26      114.66      1.68 o
  -3  -1   2       50.01       51.84      1.01 o
  -2  -1   2     1323.21     1320.79     15.71 o
  -1  -1   2       97.36       92.17      1.36 o
   0  -1   2       30.97       19.77      0.70 o
   1  -1   2      164.77      165.05      2.32 o
   2  -1   2      273.44      266.99      3.68 o
   3  -1   2       57.87       66.40      1.92 o
   4  -1   2      270.13      272.85      3.46 o
   5  -1   2       24.87       22.08      0.84 o
   6  -1   2        4.59        4.22      0.48 o
   7  -1   2        0.05        0.07      0.29 o
   8  -1   2        3.45        5.37      1.02 o
 -10   0   2        1.04        1.08      0.55 o
  -9   0   2        4.54        5.03      0.78 o
  -8   0   2        1.37        1.09      0.51 o
  -7   0   2        1.62        1.52      0.36 o
  -6   0   2       73.06       73.54      1.47 o
  -5   0   2      155.22      154.45      2.24 o
  -4   0   2       31.76       30.22      0.87 o
  -3   0   2     1754.99     1804.61     21.41 o
  -2   0   2     1585.72     1674.88     19.78 o
  -1   0   2     2484.83     2526.33     29.67 o
   0   0   2       51.11       50.67      0.88 o
   1   0   2       54.88       59.76      1.09 o
   2   0   2       24.80       30.30      0.80 o
   3   0   2       81.76       72.73      1.52 o
   4   0   2      228.47      236.28      3.14 o
   5   0   2        2.44        3.19      0.40 o
   6   0   2        0.83        0.44      0.44 o
   7   0   2        0.96        0.75      0.50 o
   8   0   2       35.07       36.30      1.55 o
 -10   1   2        0.31        0.37      0.48 o
  -9   1   2        0.38        0.69      0.42 o
  -8   1   2       38.67       35.68      1.17 o
  -7   1   2       25.80       22.91      1.00 o
  -6   1   2        1.80        4.02      0.42 o
  -5   1   2       60.68       81.29      1.48 o
  -4   1   2       92.26       93.88      1.54 o
  -3   1   2     1045.48     1062.06     12.91 o
  -2   1   2     2831.14     2818.29     33.02 o
  -1   1   2     1880.01     2005.16     23.62 o
   0   1   2     7295.30     6904.21     87.88 o
   1   1   2       32.71       40.05      0.88 o
   2   1   2      101.72       91.61      1.66 o
   3   1   2      520.43      526.52      5.94 o
   4   1   2      117.54      125.75      2.03 o
   5   1   2        0.03        0.44      0.27 o
   6   1   2        4.28        2.94      0.54 o
   7   1   2        5.54        7.14      0.91 o
   8   1   2       14.98       17.18      1.17 o
 -10   2   2        0.87        0.00      0.45 o
  -9   2   2       26.08       21.41      1.20 o
  -8   2   2       94.57       92.76      1.99 o
  -7   2   2       56.60       60.99      1.48 o
  -6   2   2      151.41      138.14      2.27 o
  -5   2   2      538.41      555.82      6.43 o
  -4   2   2      132.71      147.25      2.13 o
  -3   2   2     1164.77     1189.41     18.63 o
  -2   2   2      166.22      171.61      2.52 o
  -1   2   2     3760.03     3761.12     53.28 o
   0   2   2     1397.93     1390.85     16.75 o
   1   2   2      187.24      187.26      2.74 o
   2   2   2       92.10       83.84      1.40 o
   3   2   2        9.15        9.73      0.53 o
   4   2   2      116.00      121.56      2.37 o
   5   2   2       27.34       29.22      0.98 o
   6   2   2       47.11       48.35      1.59 o
   7   2   2        1.75        2.21      0.56 o
   8   2   2        2.70        2.50      0.72 o
 -10   3   2        2.77        4.26      0.79 o
  -9   3   2        1.80        1.13      0.44 o
  -8   3   2       46.56       46.11      1.90 o
  -7   3   2       45.05       46.17      1.30 o
  -6   3   2       22.30       22.70      0.85 o
  -5   3   2       16.45       16.68      0.68 o
  -4   3   2       34.22       34.54      1.04 o
  -3   3   2      107.20      112.71      1.73 o
  -2   3   2      119.79      137.93      2.21 o
  -1   3   2        1.81        4.06      0.49 o
   0   3   2      126.31      126.41      2.67 o
   1   3   2      152.93      145.09      2.01 o
   2   3   2        3.39        3.96      0.37 o
   3   3   2        3.33        6.20      0.59 o
   4   3   2        0.70        0.84      0.32 o
   5   3   2        8.55       10.17      0.81 o
   6   3   2        2.87        2.78      0.70 o
   7   3   2        0.04        0.80      0.52 o
 -10   4   2        2.36        3.05      0.60 o
  -9   4   2       11.67       10.40      0.84 o
  -8   4   2       42.18       36.81      1.27 o
  -7   4   2      109.62      110.28      2.32 o
  -6   4   2      191.16      187.14      3.84 o
  -5   4   2      108.37      102.88      1.87 o
  -4   4   2       93.08      110.30      1.86 o
  -3   4   2      561.29      570.76      7.02 o
  -2   4   2      862.18      880.79     10.17 o
  -1   4   2       11.34       14.36      0.71 o
   0   4   2      598.47      590.04      7.65 o
   1   4   2      381.61      378.01      4.49 o
   2   4   2      302.47      326.22      6.30 o
   3   4   2        9.58        8.31      0.67 o
   4   4   2        0.51        0.46      0.44 o
   5   4   2        7.72        6.82      0.91 o
   6   4   2        8.00        8.19      1.06 o
   7   4   2        0.75        0.44      0.59 o
 -10   5   2        3.76        5.32      0.74 o
  -9   5   2       34.09       33.97      1.31 o
  -8   5   2      147.70      136.17      2.97 o
  -7   5   2        6.39        6.84      0.66 o
  -6   5   2      113.75      103.03      2.02 o
  -5   5   2       97.71      110.42      2.04 o
  -4   5   2      709.35      679.67      7.76 o
  -3   5   2       12.14       13.61      0.74 o
  -2   5   2        0.04        0.23      0.27 o
  -1   5   2      166.69      165.49      2.93 o
   0   5   2       39.66       36.79      1.19 o
   1   5   2       36.49       36.23      1.20 o
   2   5   2        7.41        6.95      0.65 o
   3   5   2        4.18        4.56      0.77 o
   4   5   2        0.64        0.45      1.19 o
   5   5   2       22.25       24.05      1.51 o
   6   5   2        0.10        0.70      0.56 o
  -9   6   2        1.48        1.54      0.63 o
  -8   6   2        0.39        0.86      0.43 o
  -7   6   2        5.17        5.39      0.63 o
  -6   6   2       89.54       84.31      2.15 o
  -5   6   2       35.94       32.53      1.28 o
  -4   6   2        4.13        4.11      0.57 o
  -3   6   2        1.86        2.78      0.95 o
  -2   6   2       33.04       31.02      1.56 o
  -1   6   2        0.15        0.27      0.33 o
   0   6   2        8.96        9.92      0.76 o
   1   6   2        6.08        7.39      0.71 o
   2   6   2        4.32        2.99      0.71 o
   3   6   2        2.70        2.52      0.67 o
   4   6   2        0.60        0.17      0.53 o
   5   6   2        0.43        0.79      0.61 o
  -9   7   2        2.28        2.87      0.78 o
  -8   7   2        0.20        0.73      0.49 o
  -7   7   2       11.33       11.45      1.18 o
  -6   7   2       78.71       75.68      2.10 o
  -5   7   2       66.75       61.90      2.27 o
  -4   7   2        3.55        2.41      0.54 o
  -3   7   2       89.11       86.04      3.07 o
  -2   7   2       65.28       63.47      1.81 o
  -1   7   2        1.04        0.21      0.67 o
   0   7   2       32.67       32.32      1.63 o
   1   7   2        0.00        0.00      0.84 o
   2   7   2        4.27        7.02      0.99 o
   3   7   2       29.65       29.35      1.68 o
   4   7   2        7.41        6.90      1.07 o
  -8   8   2        0.18        0.04      0.47 o
  -7   8   2        1.11        1.38      0.56 o
  -6   8   2       28.25       26.63      1.29 o
  -5   8   2        9.10        9.95      1.13 o
  -4   8   2        0.01        0.44      0.36 o
  -3   8   2        0.29        0.34      0.47 o
  -2   8   2        5.93        6.02      0.75 o
  -1   8   2       66.58       59.16      1.86 o
   0   8   2       12.17       13.26      1.03 o
   1   8   2        2.38        2.84      1.06 o
   2   8   2        3.01        2.52      0.77 o
   3   8   2        6.78        6.44      1.06 o
  -7   9   2        0.68        1.67      0.69 o
  -6   9   2        0.35        0.17      0.41 o
  -5   9   2       24.72       27.89      1.35 o
  -4   9   2        0.71        0.38      0.42 o
  -3   9   2        0.00        0.00      0.38 o
  -2   9   2        0.08        0.97      0.95 o
  -1   9   2        0.35        1.01      0.54 o
   0   9   2        0.37        0.00      0.54 o
   1   9   2        0.32        0.00      0.60 o
   2   9   2        1.01        0.00      0.82 o
  -5  10   2       43.81       45.06      2.71 o
  -4  10   2        5.27        4.57      1.13 o
  -3  10   2        0.22        0.00      0.41 o
  -2  10   2        0.82        2.25      0.62 o
  -1  10   2       14.94       14.89      1.47 o
   0  10   2        3.02        2.52      1.16 o
  -1 -11   3        0.30        0.00      0.56 o
   0 -11   3        0.05        0.89      0.87 o
  -4 -10   3        1.93        3.10      0.81 o
  -3 -10   3        5.82        4.81      1.31 o
  -2 -10   3       41.98       44.34      2.01 o
  -1 -10   3        4.97        5.08      0.88 o
   0 -10   3       34.25       38.65      1.80 o
   1 -10   3        0.24        1.91      0.97 o
   2 -10   3        0.39        0.83      0.77 o
   3 -10   3        0.02        1.82      0.82 o
   4 -10   3        0.85        0.39      0.70 o
   5 -10   3        8.33        9.41      1.31 o
  -5  -9   3        3.77        6.30      1.04 o
  -4  -9   3       10.83        9.68      1.13 o
  -3  -9   3       40.03       39.63      1.88 o
  -2  -9   3       97.04      101.93      4.39 o
  -1  -9   3       22.50       20.72      1.44 o
   0  -9   3        7.11        7.66      1.58 o
   1  -9   3        0.00        0.03      0.43 o
   2  -9   3       25.01       29.21      1.36 o
   3  -9   3       20.79       20.81      1.22 o
   4  -9   3        7.50        7.68      0.92 o
   5  -9   3        1.78        1.89      0.95 o
   6  -9   3        0.45        1.63      0.72 o
  -6  -8   3        0.19        0.10      0.67 o
  -5  -8   3        1.69        0.00      1.06 o
  -4  -8   3        0.36        1.09      1.16 o
  -3  -8   3       28.98       29.22      1.44 o
  -2  -8   3        4.46        5.49      0.64 o
  -1  -8   3        0.54        0.58      0.29 o
   0  -8   3        3.15        3.17      0.45 o
   1  -8   3        1.60        1.96      0.47 o
   2  -8   3        0.06        0.36      0.37 o
   3  -8   3       10.58       12.20      0.96 o
   4  -8   3       27.46       28.15      1.53 o
   5  -8   3       11.13       14.05      1.56 o
   6  -8   3        0.14        0.30      0.56 o
   7  -8   3        6.29        9.70      1.99 o
  -7  -7   3        6.44        5.30      0.95 o
  -6  -7   3        1.01        0.24      0.44 o
  -5  -7   3        3.35        4.76      0.94 o
  -4  -7   3        7.03        7.58      1.51 o
  -3  -7   3        2.97        3.53      0.60 o
  -2  -7   3        4.69        5.55      0.51 o
  -1  -7   3        3.01        3.87      0.44 o
   0  -7   3        2.75        1.39      0.28 o
   1  -7   3       26.61       27.75      1.04 o
   2  -7   3       73.90       71.69      1.61 o
   3  -7   3       16.10       16.04      0.83 o
   4  -7   3        2.36        1.98      0.66 o
   5  -7   3       44.14       38.26      1.94 o
   6  -7   3        8.88        8.26      1.17 o
   7  -7   3        2.40        4.26      1.06 o
  -8  -6   3        4.58        5.47      1.08 o
  -7  -6   3        8.17        9.30      0.95 o
  -6  -6   3        8.42        9.88      0.90 o
  -5  -6   3       13.02       16.27      0.98 o
  -4  -6   3       21.35       19.95      0.99 o
  -3  -6   3       35.07       35.98      1.07 o
  -2  -6   3      137.14      146.14      2.65 o
  -1  -6   3      263.29      264.73      3.12 o
   0  -6   3       63.94       58.09      3.06 o
   1  -6   3       62.53       52.26      1.06 o
   2  -6   3       58.11       65.61      1.23 o
   3  -6   3      184.95      190.96      3.38 o
   4  -6   3      439.06      423.14      8.21 o
   5  -6   3      122.11      120.85      3.62 o
   6  -6   3       11.39       13.62      1.38 o
   7  -6   3        2.16        0.83      0.63 o
  -9  -5   3       15.63       14.60      3.80 o
  -8  -5   3        2.95        4.14      1.27 o
  -7  -5   3       47.88       47.70      3.41 o
  -6  -5   3       24.05       23.76      1.13 o
  -5  -5   3       85.97       88.37      2.13 o
  -4  -5   3       86.25       93.75      2.08 o
  -3  -5   3      237.93      243.12      3.32 o
  -2  -5   3      120.50      114.07      1.75 o
  -1  -5   3       50.20       42.22      1.16 o
   0  -5   3      134.30      159.39      2.72 o
   1  -5   3        3.59        7.23      0.45 o
   2  -5   3       44.69       55.94      1.58 o
   3  -5   3       59.55       60.12      1.63 o
   4  -5   3       70.28       63.37      1.67 o
   5  -5   3       36.99       39.15      1.91 o
   6  -5   3       29.06       35.53      2.36 o
   7  -5   3        3.17        6.36      1.38 o
   8  -5   3        5.21        7.48      1.15 o
  -9  -4   3        0.00        0.00      0.39 o
  -8  -4   3       21.36       24.11      1.28 o
  -7  -4   3       16.86       18.45      1.07 o
  -6  -4   3       44.36       39.33      1.37 o
  -5  -4   3       64.93       59.81      1.62 o
  -4  -4   3        3.20        2.92      0.51 o
  -3  -4   3      256.92      271.86      3.50 o
  -2  -4   3      105.00      101.66      1.96 o
  -1  -4   3      411.57      451.05      5.17 o
   0  -4   3        0.41        0.84      0.21 o
   1  -4   3      179.94      231.20      3.02 o
   2  -4   3      563.77      559.16      7.37 o
   3  -4   3      205.28      216.03      3.46 o
   4  -4   3       17.57       13.13      0.79 o
   5  -4   3       29.56       34.75      2.54 o
   6  -4   3       87.18       76.23      2.73 o
   7  -4   3       10.67       16.48      2.17 o
   8  -4   3        0.70        0.89      0.55 o
 -10  -3   3        1.64        2.58      1.50 o
  -9  -3   3       18.09       21.98      1.47 o
  -8  -3   3       56.63       62.97      1.97 o
  -7  -3   3      106.22      103.11      3.13 o
  -6  -3   3       40.70       42.00      1.37 o
  -5  -3   3      189.35      175.17      3.05 o
  -4  -3   3     1296.78     1343.69     28.98 o
  -3  -3   3      637.09      699.21      9.08 o
  -2  -3   3       27.30       26.39      1.55 o
  -1  -3   3      498.44      521.45      6.61 o
   0  -3   3        0.70        2.17      0.23 o
   1  -3   3     1027.20     1110.25     19.21 o
   2  -3   3       29.77       26.48      0.90 o
   3  -3   3       89.13       77.82      1.81 o
   4  -3   3        4.30        4.39      0.49 o
   5  -3   3      143.31      131.87      2.61 o
   6  -3   3        1.01        0.72      1.02 o
   7  -3   3        0.25        1.93      0.67 o
   8  -3   3        8.42        6.01      1.24 o
 -10  -2   3        1.13        0.13      0.48 o
  -9  -2   3        2.46        2.99      0.64 o
  -8  -2   3      281.72      270.82      4.71 o
  -7  -2   3       66.36       60.90      1.94 o
  -6  -2   3       50.34       48.41      2.89 o
  -5  -2   3       33.00       27.26      0.93 o
  -4  -2   3      262.05      287.12      8.36 o
  -3  -2   3      923.83     1019.40     12.38 o
  -2  -2   3      512.45      523.33      7.81 o
  -1  -2   3      919.29      878.08     10.63 o
   0  -2   3      710.58      722.65     11.33 o
   1  -2   3      181.92      205.69      2.90 o
   2  -2   3      452.32      447.45      5.89 o
   3  -2   3      127.16      123.25      2.20 o
   4  -2   3        6.03        4.35      0.38 o
   5  -2   3       35.56       30.41      1.12 o
   6  -2   3        0.08        0.00      0.38 o
   7  -2   3        6.05        8.63      1.08 o
   8  -2   3        9.26       10.95      1.26 o
 -10  -1   3        3.02        2.48      0.69 o
  -9  -1   3        5.72        7.63      1.18 o
  -8  -1   3       13.37       11.66      0.94 o
  -7  -1   3        0.07        0.30      0.34 o
  -6  -1   3      202.15      200.15      2.84 o
  -5  -1   3       57.64       62.87      1.21 o
  -4  -1   3      704.91      710.11     11.19 o
  -3  -1   3      138.10      132.17      2.38 o
  -2  -1   3      248.27      245.35      3.31 o
  -1  -1   3      555.87      560.54      6.92 o
   0  -1   3       26.55       22.78      0.86 o
   1  -1   3       17.25       17.49      0.75 o
   2  -1   3      128.65      122.50      2.06 o
   3  -1   3      257.74      266.97      3.96 o
   4  -1   3        4.94        5.80      0.45 o
   5  -1   3        9.60       11.52      0.64 o
   6  -1   3        0.09        0.41      0.93 o
   7  -1   3       50.20       51.50      2.22 o
   8  -1   3       17.62       19.82      2.58 o
 -10   0   3        7.92       10.31      1.05 o
  -9   0   3        0.97        0.26      0.46 o
  -8   0   3       57.64       52.96      1.72 o
  -7   0   3      234.52      251.31      3.56 o
  -6   0   3       48.97       40.43      1.32 o
  -5   0   3      342.74      332.60      4.09 o
  -4   0   3      221.85      216.40      3.24 o
  -3   0   3      462.68      479.44      6.17 o
  -2   0   3      163.10      127.33      9.90 o
  -1   0   3     1582.27     1538.56     20.32 o
   0   0   3      155.28      151.04      2.22 o
   1   0   3        9.60       10.41      0.46 o
   2   0   3        6.42        9.27      0.56 o
   3   0   3       16.46       15.41      0.72 o
   4   0   3      139.91      147.06      2.28 o
   5   0   3        9.53       10.14      0.63 o
   6   0   3        2.05        1.94      0.42 o
   7   0   3        4.43        6.08      1.52 o
   8   0   3        0.66        1.04      0.94 o
 -10   1   3       41.24       39.56      2.38 o
  -9   1   3        5.93        5.97      0.86 o
  -8   1   3        0.02        0.16      0.41 o
  -7   1   3      288.79      282.18      3.92 o
  -6   1   3      321.85      318.13      4.13 o
  -5   1   3      176.16      185.69      2.63 o
  -4   1   3      663.47      662.47      9.74 o
  -3   1   3      236.14      246.16      4.70 o
  -2   1   3        0.05        1.23      1.11 o
  -1   1   3      172.99      169.55      2.47 o
   0   1   3      702.44      710.81      8.79 o
   1   1   3       14.14       10.89      0.52 o
   2   1   3       56.75       57.08      1.31 o
   3   1   3       45.48       44.48      1.06 o
   4   1   3      319.81      319.47      4.14 o
   5   1   3       18.68       18.55      0.79 o
   6   1   3       22.55       21.47      1.09 o
   7   1   3        8.38        6.35      1.53 o
 -10   2   3        6.01        5.80      0.84 o
  -9   2   3       14.12       14.08      1.07 o
  -8   2   3       16.58       16.33      0.89 o
  -7   2   3       14.83       13.85      0.77 o
  -6   2   3        3.04        2.35      0.38 o
  -5   2   3        5.01        8.48      0.52 o
  -4   2   3      431.50      463.94      6.13 o
  -3   2   3        6.22        8.23      0.62 o
  -2   2   3     1728.99     1772.90     21.14 o
  -1   2   3      443.00      428.54      5.56 o
   0   2   3       33.35       32.08      0.81 o
   1   2   3       11.47        9.27      0.52 o
   2   2   3        3.03        4.32      0.41 o
   3   2   3       11.46       14.17      0.64 o
   4   2   3      183.52      184.17      2.82 o
   5   2   3        0.19        0.33      0.33 o
   6   2   3        3.99        3.28      0.72 o
   7   2   3        1.31        0.90      0.89 o
 -10   3   3       37.06       44.37      1.90 o
  -9   3   3       84.69       84.96      2.06 o
  -8   3   3       12.01       10.99      0.78 o
  -7   3   3        3.32        2.73      0.47 o
  -6   3   3       12.32        9.25      0.61 o
  -5   3   3      137.75      108.48      3.39 o
  -4   3   3       56.37       57.32      1.32 o
  -3   3   3      109.37      134.21      1.99 o
  -2   3   3      392.68      376.13      4.37 o
  -1   3   3      282.98      305.22      4.34 o
   0   3   3     3025.32     2931.16     33.93 o
   1   3   3      132.50      138.77      2.04 o
   2   3   3       12.74       13.42      0.76 o
   3   3   3       21.89       18.41      0.87 o
   4   3   3       48.65       53.78      1.57 o
   5   3   3       11.65       12.30      1.09 o
   6   3   3        1.14        1.40      0.95 o
   7   3   3        4.42        6.03      1.34 o
 -10   4   3        7.07        6.49      0.77 o
  -9   4   3        0.03        0.78      0.40 o
  -8   4   3      366.66      354.92      5.03 o
  -7   4   3       30.31       28.31      1.20 o
  -6   4   3      442.67      419.67     10.45 o
  -5   4   3      411.19      424.80      5.76 o
  -4   4   3       75.54       82.01      1.80 o
  -3   4   3       44.41       45.55      1.03 o
  -2   4   3      121.04      138.19      2.52 o
  -1   4   3      985.78     1006.49     12.49 o
   0   4   3      309.55      300.71      4.47 o
   1   4   3       25.64       30.04      1.06 o
   2   4   3        1.58        2.01      0.44 o
   3   4   3        8.07        7.44      0.69 o
   4   4   3        0.23        0.00      0.57 o
   5   4   3       30.11       27.87      1.57 o
   6   4   3        0.18        0.00      0.52 o
 -10   5   3        1.82        1.07      0.48 o
  -9   5   3        2.27        4.09      0.63 o
  -8   5   3        3.08        2.82      0.53 o
  -7   5   3       44.99       43.11      1.33 o
  -6   5   3       34.67       34.14      1.11 o
  -5   5   3       20.05       19.52      0.95 o
  -4   5   3        0.65        1.82      0.44 o
  -3   5   3       13.89       13.23      0.82 o
  -2   5   3        7.23        8.18      0.69 o
  -1   5   3      159.60      154.05      2.89 o
   0   5   3       63.32       59.17      1.62 o
   1   5   3        1.01        0.83      0.38 o
   2   5   3       13.76       13.99      0.99 o
   3   5   3        0.97        2.03      0.67 o
   4   5   3        1.75        2.14      0.69 o
   5   5   3        6.53        7.61      1.06 o
  -9   6   3        6.05        8.17      0.96 o
  -8   6   3      112.86      107.19      3.64 o
  -7   6   3        5.56        6.83      0.79 o
  -6   6   3       29.88       26.45      1.46 o
  -5   6   3      125.63      114.50      2.55 o
  -4   6   3        4.39        4.13      0.59 o
  -3   6   3       17.33       17.38      0.98 o
  -2   6   3        0.02        0.00      0.29 o
  -1   6   3        0.04        0.00      0.42 o
   0   6   3       49.07       44.82      1.52 o
   1   6   3       61.58       61.19      1.80 o
   2   6   3       12.49       12.19      1.16 o
   3   6   3        0.14        0.80      1.20 o
   4   6   3        0.06        0.18      0.56 o
  -9   7   3        6.85        6.11      0.86 o
  -8   7   3       36.77       35.67      1.58 o
  -7   7   3       17.57       20.48      1.21 o
  -6   7   3       12.93       12.61      0.98 o
  -5   7   3       23.32       22.29      1.38 o
  -4   7   3      169.21      160.26      3.26 o
  -3   7   3        0.28        0.08      0.51 o
  -2   7   3       14.09       17.92      1.11 o
  -1   7   3       18.02       20.78      1.15 o
   0   7   3        1.27        1.66      0.54 o
   1   7   3        1.49        0.81      0.62 o
   2   7   3        1.03        0.96      0.69 o
   3   7   3        0.06        0.93      0.66 o
   4   7   3        1.12        2.10      0.79 o
  -8   8   3        3.43        4.10      1.00 o
  -7   8   3        4.14        4.19      0.74 o
  -6   8   3        0.40        0.84      0.47 o
  -5   8   3        3.77        4.05      0.79 o
  -4   8   3        4.59        4.60      0.69 o
  -3   8   3        0.54        0.76      0.54 o
  -2   8   3        2.10        2.34      0.71 o
  -1   8   3        2.06        1.91      0.59 o
   0   8   3        5.99        5.73      0.80 o
   1   8   3        0.29        0.04      0.53 o
   2   8   3        1.04        0.18      0.69 o
  -6   9   3       23.34       24.16      1.88 o
  -5   9   3       12.31       12.67      1.08 o
  -4   9   3        2.93        3.47      0.68 o
  -3   9   3        5.06        6.24      0.83 o
  -2   9   3        4.25        4.81      0.79 o
  -1   9   3       10.10       11.00      1.07 o
   0   9   3        7.68        4.09      1.03 o
   1   9   3        0.10        0.00      0.71 o
  -2 -11   4        2.93        3.15      1.14 o
  -4 -10   4        0.93        0.62      0.99 o
  -3 -10   4       56.46       55.79      2.25 o
  -2 -10   4       13.67       14.67      1.24 o
   2 -10   4       10.36        9.72      1.54 o
   3 -10   4        0.01        0.42      0.42 o
   4 -10   4        0.72        1.13      0.55 o
  -5  -9   4       11.63       13.82      1.36 o
  -4  -9   4       33.05       32.67      1.75 o
  -3  -9   4       98.35      103.27      2.54 o
  -2  -9   4       26.57       28.81      1.24 o
  -1  -9   4        1.08        1.23      0.40 o
   0  -9   4       15.44       18.60      1.46 o
   1  -9   4        2.01        2.62      0.71 o
   2  -9   4       28.21       27.43      1.34 o
   3  -9   4        1.41        0.71      0.66 o
   4  -9   4        6.24        5.58      1.27 o
   5  -9   4       15.24       16.05      1.32 o
  -7  -8   4        2.59        3.53      0.85 o
  -6  -8   4        1.89        1.91      0.57 o
  -5  -8   4        1.60        3.20      0.83 o
  -4  -8   4        3.47        5.67      0.73 o
  -3  -8   4        0.01        0.05      0.33 o
  -2  -8   4       16.65       16.83      1.07 o
  -1  -8   4       11.31       12.84      0.73 o
   0  -8   4      105.31      102.75      3.18 o
   1  -8   4        4.28        4.94      0.68 o
   2  -8   4        6.57        5.88      0.73 o
   3  -8   4        2.05        3.15      0.65 o
   4  -8   4        0.98        0.00      0.39 o
   5  -8   4       36.06       39.69      1.78 o
   6  -8   4        1.77        4.03      0.97 o
  -8  -7   4        6.13        6.27      1.76 o
  -7  -7   4       28.06       27.49      1.38 o
  -6  -7   4       37.05       39.09      1.56 o
  -5  -7   4        1.76        1.31      0.69 o
  -4  -7   4      184.51      180.50      3.41 o
  -3  -7   4       54.40       55.01      1.41 o
  -2  -7   4       62.15       61.99      1.45 o
  -1  -7   4      174.49      156.15      2.52 o
   0  -7   4        0.05        0.14      0.26 o
   1  -7   4      150.38      151.05      3.14 o
   2  -7   4       73.88       67.44      2.00 o
   3  -7   4       10.49       13.04      1.01 o
   4  -7   4       22.79       16.68      1.27 o
   5  -7   4        0.14        0.87      0.55 o
   6  -7   4        0.02        1.00      0.60 o
  -8  -6   4        0.09        0.57      0.49 o
  -7  -6   4       80.70       77.74      2.35 o
  -6  -6   4        5.15        4.49      0.66 o
  -5  -6   4       38.58       34.62      2.52 o
  -4  -6   4       71.71       68.66      1.80 o
  -3  -6   4      109.79      101.89      1.90 o
  -2  -6   4      131.03      122.91      3.27 o
  -1  -6   4       17.60       21.77      0.65 o
   0  -6   4        2.17        4.35      0.50 o
   1  -6   4        4.92        3.50      0.53 o
   2  -6   4       11.82       12.99      0.91 o
   3  -6   4       26.75       28.06      1.28 o
   4  -6   4      129.45      129.24      3.71 o
   5  -6   4       22.88       21.36      2.36 o
   6  -6   4        5.93        7.11      2.51 o
   7  -6   4        2.58        3.47      0.88 o
  -9  -5   4        0.08        0.73      0.49 o
  -8  -5   4       22.87       23.44      1.32 o
  -7  -5   4        0.39        0.79      0.44 o
  -6  -5   4       28.06       25.43      1.16 o
  -5  -5   4       71.73       75.08      1.90 o
  -4  -5   4       21.87       21.28      0.86 o
  -3  -5   4       14.65       15.91      0.67 o
  -2  -5   4       58.88       60.30      1.07 o
  -1  -5   4       22.70       28.74      0.96 o
   0  -5   4      241.81      227.78      3.10 o
   1  -5   4       79.84       75.32      1.89 o
   2  -5   4       23.34       28.07      1.16 o
   3  -5   4       18.53       14.86      1.82 o
   4  -5   4        5.85        4.73      0.80 o
   5  -5   4       31.57       32.22      1.75 o
   6  -5   4        2.04        1.22      0.60 o
   7  -5   4        0.77        1.96      0.71 o
  -9  -4   4       10.30       10.25      1.21 o
  -8  -4   4       19.55       21.63      1.25 o
  -7  -4   4      115.06      114.96      2.67 o
  -6  -4   4        0.70        1.58      0.46 o
  -5  -4   4       19.13       18.27      0.87 o
  -4  -4   4        5.93        7.68      0.62 o
  -3  -4   4        2.99        3.30      0.58 o
  -2  -4   4      164.39      158.77      2.26 o
  -1  -4   4      172.80      186.09      2.53 o
   0  -4   4      463.61      481.85      5.55 o
   1  -4   4       46.02       59.09      1.14 o
   2  -4   4        0.07        0.58      0.24 o
   3  -4   4      117.56      116.02      3.12 o
   4  -4   4      701.98      671.67     11.77 o
   5  -4   4      256.03      222.13      5.25 o
   6  -4   4        8.93        5.61      0.91 o
   7  -4   4        0.22        1.26      0.59 o
 -10  -3   4        3.57        2.08      0.74 o
  -9  -3   4       18.32       19.81      1.21 o
  -8  -3   4       29.31       27.60      1.30 o
  -7  -3   4        2.31        2.33      0.52 o
  -6  -3   4        2.49        2.04      0.45 o
  -5  -3   4       11.42       13.48      0.74 o
  -4  -3   4        1.33        3.38      0.31 o
  -3  -3   4     1115.89     1121.96     21.90 o
  -2  -3   4      115.27      115.34      1.72 o
  -1  -3   4      180.99      181.95      2.40 o
   0  -3   4     1242.26     1349.12     16.77 o
   1  -3   4      204.34      230.33      4.26 o
   2  -3   4        5.09        6.14      0.43 o
   3  -3   4        8.86        8.56      0.85 o
   4  -3   4       42.20       33.50      2.24 o
   5  -3   4      206.13      204.62      4.91 o
   6  -3   4       12.22       14.80      1.34 o
   7  -3   4        6.84        6.33      1.02 o
 -10  -2   4        4.60        4.48      0.78 o
  -9  -2   4        5.95        6.57      0.80 o
  -8  -2   4      117.48      118.49      2.74 o
  -7  -2   4       65.34       61.60      1.75 o
  -6  -2   4       84.42       91.23      2.06 o
  -5  -2   4        0.68        1.78      0.40 o
  -4  -2   4      248.83      238.42      3.01 o
  -3  -2   4      286.51      283.32      3.46 o
  -2  -2   4        3.19        5.10      0.35 o
  -1  -2   4      185.37      186.43      2.68 o
   0  -2   4      614.15      667.12      8.74 o
   1  -2   4       70.99       70.15      1.66 o
   2  -2   4       42.84       43.72      1.05 o
   3  -2   4       23.88       26.43      1.54 o
   4  -2   4      109.54       96.19      2.83 o
   5  -2   4       13.35       12.22      1.13 o
   6  -2   4        0.07        0.65      0.59 o
   7  -2   4        3.24        2.50      1.58 o
 -10  -1   4        0.00        0.00      0.38 o
  -9  -1   4       14.30       17.16      1.15 o
  -8  -1   4      113.37      123.52      2.81 o
  -7  -1   4      227.89      229.37      3.96 o
  -6  -1   4       61.11       60.24      1.29 o
  -5  -1   4      117.88      102.08      1.84 o
  -4  -1   4      267.92      322.50      4.51 o
  -3  -1   4      509.06      553.75     13.18 o
  -2  -1   4      114.66      103.50      1.73 o
  -1  -1   4      268.36      259.05      3.53 o
   0  -1   4      132.50      149.91      2.26 o
   1  -1   4      865.37      943.06     11.63 o
   2  -1   4       25.10       28.88      0.88 o
   3  -1   4      119.47      119.05      2.26 o
   4  -1   4       17.02       15.84      1.08 o
   5  -1   4      101.39      103.68      3.09 o
   6  -1   4        0.46        0.70      0.96 o
   7  -1   4       15.61       12.72      1.30 o
 -10   0   4        5.16        5.39      1.04 o
  -9   0   4        5.00        4.49      0.84 o
  -8   0   4      736.34      731.80     13.01 o
  -7   0   4      386.55      350.23      4.59 o
  -6   0   4      210.08      208.19      2.98 o
  -5   0   4       71.87       76.36      1.43 o
  -4   0   4       65.14       69.12      1.26 o
  -3   0   4        3.65        1.62      0.37 o
  -2   0   4        1.15        1.16      0.41 o
  -1   0   4       60.28       60.98      1.20 o
   0   0   4      102.89       98.49      1.72 o
   1   0   4      512.00      507.12      6.64 o
   2   0   4       11.53       10.31      0.60 o
   3   0   4        3.70        4.01      0.39 o
   4   0   4       17.78       15.85      0.84 o
   5   0   4        5.30        4.53      0.86 o
   6   0   4       32.59       35.73      4.61 o
   7   0   4       24.57       25.10      2.50 o
 -11   1   4       29.25       35.75      2.89 o
 -10   1   4        0.65        1.38      0.57 o
  -9   1   4       52.50       53.04      1.83 o
  -8   1   4        1.96        1.36      0.55 o
  -7   1   4       94.23       95.11      1.91 o
  -6   1   4        6.09        5.75      0.49 o
  -5   1   4      254.94      260.35      3.43 o
  -4   1   4      565.44      567.22      7.29 o
  -3   1   4      229.97      213.07      3.19 o
  -2   1   4       21.78       17.18      0.63 o
  -1   1   4       22.90       25.06      0.75 o
   0   1   4       36.09       36.70      1.46 o
   1   1   4      196.70      213.23      3.27 o
   2   1   4      179.94      187.10      2.61 o
   3   1   4        0.20        0.52      0.27 o
   4   1   4       35.50       33.10      1.21 o
   5   1   4        0.96        0.83      0.49 o
 -11   2   4        7.76       10.87      1.92 o
 -10   2   4       21.85       22.96      1.36 o
  -9   2   4       11.55       11.43      1.00 o
  -8   2   4        2.92        2.53      0.49 o
  -7   2   4       15.37       17.28      0.84 o
  -6   2   4       19.13       19.06      0.76 o
  -5   2   4      260.78      247.88      5.33 o
  -4   2   4      992.47     1048.61     11.20 o
  -3   2   4        0.28        2.61      0.30 o
  -2   2   4      445.29      449.06      6.31 o
  -1   2   4      442.39      428.44      7.11 o
   0   2   4       33.89       39.70      1.62 o
   1   2   4        3.77        3.21      0.34 o
   2   2   4        1.52        2.49      0.34 o
   3   2   4        1.16        1.47      0.40 o
   4   2   4       20.89       21.43      0.99 o
   5   2   4       11.96       13.35      1.60 o
 -10   3   4        5.46        5.79      0.84 o
  -9   3   4       60.70       59.35      1.72 o
  -8   3   4       92.36       94.23      2.08 o
  -7   3   4       89.11       88.26      1.89 o
  -6   3   4        2.86        3.76      0.61 o
  -5   3   4      172.18      168.18      2.58 o
  -4   3   4      103.87       98.55      1.71 o
  -3   3   4        0.07        0.00      0.24 o
  -2   3   4        2.51        4.72      0.49 o
  -1   3   4      106.46      107.96      2.10 o
   0   3   4      490.85      471.30      6.38 o
   1   3   4       25.91       27.02      1.00 o
   2   3   4       11.92       12.83      0.80 o
   3   3   4        0.25        0.42      0.34 o
   4   3   4       30.21       31.74      1.74 o
   5   3   4        8.19        6.08      1.29 o
 -10   4   4       16.07       20.07      1.36 o
  -9   4   4        0.47        0.59      0.40 o
  -8   4   4       47.12       45.34      1.46 o
  -7   4   4       36.78       36.90      1.21 o
  -6   4   4        0.79        0.67      0.31 o
  -5   4   4        5.74        5.81      0.62 o
  -4   4   4       80.73       82.20      2.22 o
  -3   4   4       37.62       39.40      1.25 o
  -2   4   4       80.95       79.12      3.01 o
  -1   4   4       17.54       12.99      0.80 o
   0   4   4       67.57       75.45      1.83 o
   1   4   4        0.03        0.10      0.76 o
   2   4   4        4.70        3.27      0.56 o
   3   4   4       32.02       31.17      1.26 o
   4   4   4       15.56       14.67      1.21 o
   5   4   4        6.24        6.16      1.03 o
 -10   5   4       10.86       12.07      1.01 o
  -9   5   4        0.04        0.43      0.60 o
  -8   5   4       22.45       22.86      1.41 o
  -7   5   4        6.96        5.38      0.88 o
  -6   5   4       11.76       13.17      0.92 o
  -5   5   4        5.01        6.21      0.68 o
  -4   5   4       65.36       65.28      1.80 o
  -3   5   4        9.78        9.26      0.75 o
  -2   5   4        8.18        8.54      0.74 o
  -1   5   4        0.89        0.39      0.37 o
   0   5   4      607.29      575.45     10.93 o
   1   5   4       27.28       28.99      1.80 o
   2   5   4       40.99       40.34      1.48 o
   3   5   4        0.69        0.75      0.57 o
   4   5   4        0.04        0.00      0.55 o
  -9   6   4        2.42        1.85      0.86 o
  -8   6   4       40.12       37.81      2.14 o
  -7   6   4       60.61       59.97      1.90 o
  -6   6   4       44.05       44.16      1.58 o
  -5   6   4       54.55       63.15      2.34 o
  -4   6   4      196.85      188.30      3.59 o
  -3   6   4        6.12        5.40      1.15 o
  -2   6   4       18.94       18.18      1.08 o
  -1   6   4      117.96      112.08      3.39 o
   0   6   4       43.95       44.60      1.59 o
   1   6   4       17.41       15.13      1.05 o
   2   6   4        5.11        5.44      1.16 o
   3   6   4        0.59        0.76      0.62 o
   4   6   4        2.79        5.60      1.40 o
  -9   7   4        3.87        2.93      0.91 o
  -8   7   4        0.28        0.31      0.59 o
  -7   7   4        1.16        1.63      0.51 o
  -6   7   4       13.83       14.33      1.65 o
  -5   7   4       10.09       14.35      1.05 o
  -4   7   4        0.60        1.13      0.47 o
  -3   7   4        3.65        2.92      0.62 o
  -2   7   4        0.03        0.23      0.40 o
  -1   7   4        0.13        0.77      0.47 o
   0   7   4        4.78        3.42      0.67 o
   1   7   4        1.07        1.45      1.11 o
   2   7   4        0.00        0.00      0.51 o
  -7   8   4        7.01        8.48      0.99 o
  -6   8   4        5.15        5.40      0.79 o
  -5   8   4       16.91       19.01      1.41 o
  -4   8   4        1.58        3.43      1.25 o
  -3   8   4        0.52        0.12      0.43 o
  -2   8   4        0.28        0.16      0.47 o
  -1   8   4        0.04        0.00      0.43 o
   0   8   4        2.06        3.43      0.92 o
   1   8   4       10.63       10.64      1.34 o
  -6   9   4        0.04        0.00      0.75 o
  -5   9   4        7.77        8.51      0.99 o
  -4   9   4        7.03        6.13      0.98 o
  -3   9   4        0.52        0.89      0.58 o
  -2   9   4        0.02        0.41      0.49 o
  -1   9   4        2.74        4.35      1.31 o
  -4 -10   5        2.12        1.53      0.94 o
  -2 -10   5        7.72        8.06      1.65 o
  -1 -10   5        1.96        3.22      1.20 o
   0 -10   5        1.91        3.04      0.82 o
   1 -10   5        2.97        2.14      1.12 o
   2 -10   5       14.26       12.67      1.47 o
   3 -10   5        0.09        0.47      0.64 o
  -6  -9   5        1.76        2.53      0.74 o
  -5  -9   5        0.01        0.39      0.64 o
  -4  -9   5        0.28        0.41      0.38 o
  -3  -9   5        2.33        3.67      0.85 o
  -2  -9   5       28.76       31.51      2.64 o
  -1  -9   5        0.81        0.90      0.58 o
   0  -9   5        0.02        0.57      0.83 o
   1  -9   5        4.96        4.40      1.02 o
   2  -9   5       17.33       15.05      1.30 o
   3  -9   5       13.85       15.12      1.23 o
   4  -9   5        6.55        9.82      1.06 o
  -7  -8   5        3.68        4.32      0.98 o
  -6  -8   5        5.46        3.61      0.66 o
  -5  -8   5        5.04        6.10      0.75 o
  -4  -8   5        0.38        0.78      0.39 o
  -3  -8   5      306.73      295.92      4.47 o
  -2  -8   5      105.80      102.01      3.28 o
  -1  -8   5        8.53        8.10      1.09 o
   0  -8   5        9.62       11.74      1.37 o
   1  -8   5       60.73       60.16      1.97 o
   2  -8   5       28.18       21.92      1.23 o
   3  -8   5        0.61        0.73      0.50 o
   4  -8   5        0.02        0.00      0.38 o
   5  -8   5        5.87       10.94      1.42 o
  -8  -7   5        0.02        0.63      0.47 o
  -7  -7   5       20.45       20.32      1.80 o
  -6  -7   5        0.03        0.20      0.39 o
  -5  -7   5        4.23        3.36      0.59 o
  -4  -7   5        9.57       10.52      0.74 o
  -3  -7   5      221.56      233.35      5.77 o
  -2  -7   5       83.99       87.84      2.91 o
  -1  -7   5        4.59        5.81      0.92 o
   0  -7   5       37.49       40.08      1.90 o
   1  -7   5       67.98       69.70      2.03 o
   2  -7   5        7.47        7.86      1.10 o
   3  -7   5       13.86       11.70      1.30 o
   4  -7   5        4.05        3.16      0.63 o
   5  -7   5       13.80       17.78      1.61 o
  -8  -6   5        1.50        1.00      0.50 o
  -7  -6   5        3.43        3.92      0.67 o
  -6  -6   5        0.14        0.01      0.38 o
  -5  -6   5        8.73       10.11      0.81 o
  -4  -6   5        0.00        0.33      0.30 o
  -3  -6   5       60.28       65.53      1.46 o
  -2  -6   5        0.02        0.00      0.26 o
  -1  -6   5        8.44        9.15      0.70 o
   0  -6   5      105.82      103.74      2.39 o
   1  -6   5        2.19        0.79      0.41 o
   2  -6   5        5.65        3.36      0.57 o
   3  -6   5        0.07        0.25      0.37 o
   4  -6   5       26.73       24.72      1.55 o
   5  -6   5        7.75       14.25      1.36 o
   6  -6   5        1.18        1.87      0.71 o
  -9  -5   5       20.63       20.87      1.37 o
  -8  -5   5        1.27        0.90      0.46 o
  -7  -5   5       27.14       23.12      1.20 o
  -6  -5   5       91.35       85.38      2.17 o
  -5  -5   5        0.71        0.33      0.33 o
  -4  -5   5      273.74      264.77      3.67 o
  -3  -5   5       49.90       47.91      1.14 o
  -2  -5   5      106.47       94.90      1.68 o
  -1  -5   5       22.36       24.10      0.99 o
   0  -5   5       43.60       50.96      1.53 o
   1  -5   5      559.81      553.10      8.01 o
   2  -5   5      151.64      159.52      3.97 o
   3  -5   5      106.32       89.80      2.40 o
   4  -5   5      143.15      124.85      3.65 o
   5  -5   5       47.28       55.18      2.38 o
   6  -5   5        1.93        1.39      0.79 o
 -10  -4   5        7.69        6.68      1.68 o
  -9  -4   5        0.56        0.85      0.45 o
  -8  -4   5        0.51        1.04      0.43 o
  -7  -4   5       21.13       22.62      1.13 o
  -6  -4   5       10.03        9.34      0.77 o
  -5  -4   5       52.22       50.87      1.45 o
  -4  -4   5      179.13      176.79      4.11 o
  -3  -4   5       27.79       32.32      0.84 o
  -2  -4   5       99.73       98.77      1.71 o
  -1  -4   5       69.89       69.56      1.70 o
   0  -4   5        1.20        0.10      0.27 o
   1  -4   5       68.70       77.52      1.96 o
   2  -4   5        4.95        6.95      0.72 o
   3  -4   5       48.68       48.28      2.02 o
   4  -4   5       32.59       37.88      1.83 o
   5  -4   5      125.86      123.53      3.72 o
   6  -4   5        1.75        1.96      1.01 o
   7  -4   5        1.52        1.71      0.79 o
 -10  -3   5        1.62        1.58      1.04 o
  -9  -3   5       10.80        9.98      0.97 o
  -8  -3   5        3.80        3.66      0.64 o
  -7  -3   5        0.66        0.29      0.37 o
  -6  -3   5       14.21       14.83      0.87 o
  -5  -3   5       27.24       28.74      1.02 o
  -4  -3   5        0.04        0.32      0.15 o
  -3  -3   5      204.37      217.14      2.89 o
  -2  -3   5      116.24      115.36      2.58 o
  -1  -3   5       49.89       52.44      1.41 o
   0  -3   5       62.09       50.96      1.44 o
   1  -3   5       78.53       85.44      2.03 o
   2  -3   5       34.10       27.39      1.14 o
   3  -3   5        0.06        0.28      0.42 o
   4  -3   5       17.38       20.39      1.37 o
   5  -3   5       54.13       59.23      2.44 o
   6  -3   5        0.60        1.21      0.63 o
   7  -3   5        0.04        1.23      0.57 o
 -10  -2   5       12.69       13.45      1.15 o
  -9  -2   5        4.28        3.88      0.69 o
  -8  -2   5      217.39      200.65      3.88 o
  -7  -2   5       16.69       20.77      1.02 o
  -6  -2   5        0.50        0.40      0.29 o
  -5  -2   5        0.44        1.30      0.26 o
  -4  -2   5      407.44      426.26      5.99 o
  -3  -2   5       17.76        9.79      0.48 o
  -2  -2   5      258.85      260.43      3.27 o
  -1  -2   5      300.73      315.41      4.70 o
   0  -2   5       34.33       42.07      1.26 o
   1  -2   5      646.75      694.64      9.39 o
   2  -2   5       24.29       23.23      1.79 o
   3  -2   5       30.39       25.42      2.23 o
   4  -2   5       78.30       84.29      3.22 o
   5  -2   5      334.12      307.86      6.68 o
   6  -2   5        0.09        0.94      0.52 o
 -10  -1   5        4.56        3.93      0.75 o
  -9  -1   5        9.00        7.54      0.86 o
  -8  -1   5      117.06      111.26      3.23 o
  -7  -1   5      246.86      247.39      4.19 o
  -6  -1   5       63.57       66.17      1.40 o
  -5  -1   5       15.25       19.34      0.68 o
  -4  -1   5      145.54      173.21      3.56 o
  -3  -1   5     1465.09     1493.49     18.86 o
  -2  -1   5        1.91        4.63      0.59 o
  -1  -1   5       29.95       28.60      0.67 o
   0  -1   5      146.88      140.86      2.01 o
   1  -1   5       33.17       42.62      1.52 o
   2  -1   5        3.74       10.10      3.21 o
   3  -1   5       10.29       13.68      1.09 o
   4  -1   5        2.05        3.22      0.90 o
   5  -1   5       39.46       40.52      1.95 o
   6  -1   5       18.06       18.25      2.30 o
 -11   0   5        2.41        3.46      1.35 o
 -10   0   5        6.42        6.39      0.87 o
  -9   0   5        0.14        0.73      0.46 o
  -8   0   5       25.45       28.27      1.28 o
  -7   0   5      206.80      191.44      2.97 o
  -6   0   5        0.05        0.00      0.20 o
  -5   0   5        4.35        3.45      0.38 o
  -4   0   5      141.14      133.40      2.01 o
  -3   0   5        7.55       11.30      0.67 o
  -2   0   5       33.26       35.33      0.99 o
  -1   0   5      360.24      378.63      5.15 o
   0   0   5       69.48       73.45      1.50 o
   1   0   5       22.57       21.23      0.71 o
   2   0   5        3.42        4.48      0.75 o
   3   0   5        0.12        0.00      0.32 o
   4   0   5       12.94       14.91      1.20 o
   5   0   5        0.80        0.78      0.47 o
   6   0   5        0.09        0.71      0.69 o
 -11   1   5       22.67       23.26      2.53 o
 -10   1   5        1.87        2.24      0.60 o
  -9   1   5        2.39        3.65      0.64 o
  -8   1   5       29.08       34.01      1.40 o
  -7   1   5      832.18      811.89      9.31 o
  -6   1   5       85.05       85.22      1.76 o
  -5   1   5      136.94      139.24      2.21 o
  -4   1   5       18.71       22.15      0.72 o
  -3   1   5      490.65      521.28      8.70 o
  -2   1   5       23.11       19.41      1.15 o
  -1   1   5        3.48        4.87      0.44 o
   0   1   5        1.71        2.70      0.37 o
   1   1   5       73.71       80.19      1.50 o
   2   1   5       41.97       42.04      1.26 o
   3   1   5        5.19        4.41      1.06 o
   4   1   5       13.39       12.80      1.63 o
   5   1   5        6.80        7.95      1.42 o
 -11   2   5       44.56       52.18      2.58 o
 -10   2   5        1.39        2.62      0.80 o
  -9   2   5        3.61        4.48      0.69 o
  -8   2   5      289.35      300.90      6.65 o
  -7   2   5      323.56      319.73      4.43 o
  -6   2   5        4.79        6.42      1.25 o
  -5   2   5       54.81       55.34      1.27 o
  -4   2   5       52.96       62.38      1.28 o
  -3   2   5       53.46       58.74      1.62 o
  -2   2   5       63.03       58.24      1.39 o
  -1   2   5        0.55        1.06      0.26 o
   0   2   5       26.58       25.50      0.97 o
   1   2   5        1.97        1.75      0.39 o
   2   2   5        2.58        2.61      0.61 o
   3   2   5        4.79        5.94      1.16 o
   4   2   5       30.89       29.40      2.27 o
   5   2   5        2.53        3.44      1.07 o
 -10   3   5       10.71       11.18      1.06 o
  -9   3   5        1.61        1.70      0.46 o
  -8   3   5       10.89       11.86      0.83 o
  -7   3   5        1.56        1.79      0.66 o
  -6   3   5        4.27        3.52      0.47 o
  -5   3   5        0.40        1.59      0.60 o
  -4   3   5      195.53      194.87      3.32 o
  -3   3   5       95.47       93.26      2.00 o
  -2   3   5       22.25       27.95      1.04 o
  -1   3   5        4.62        5.94      0.57 o
   0   3   5       29.44       30.66      1.11 o
   1   3   5       96.09       95.46      2.65 o
   2   3   5        1.45        1.03      0.58 o
   3   3   5        4.55        5.59      1.24 o
   4   3   5        7.34        8.49      1.50 o
 -10   4   5        0.90        1.16      0.46 o
  -9   4   5       10.57       11.88      0.89 o
  -8   4   5       20.71       21.84      1.20 o
  -7   4   5       26.28       22.50      1.14 o
  -6   4   5        9.52        8.48      0.77 o
  -5   4   5       23.82       20.43      1.00 o
  -4   4   5        0.05        0.36      0.59 o
  -3   4   5       25.75       29.63      1.15 o
  -2   4   5       88.67       88.66      2.06 o
  -1   4   5       44.22       41.60      1.35 o
   0   4   5      297.95      284.55      4.58 o
   1   4   5       31.92       27.49      1.18 o
   2   4   5       33.70       31.40      1.29 o
   3   4   5       10.56       10.91      0.91 o
 -10   5   5        1.79        2.07      0.85 o
  -9   5   5        0.26        0.77      0.81 o
  -8   5   5       62.52       66.72      2.08 o
  -7   5   5       18.95       19.64      1.09 o
  -6   5   5       12.77       16.08      1.05 o
  -5   5   5       31.30       34.88      1.34 o
  -4   5   5        0.81        0.16      0.40 o
  -3   5   5       90.98       90.32      2.20 o
  -2   5   5        9.69        9.10      0.80 o
  -1   5   5      107.88      102.64      2.40 o
   0   5   5       95.90       88.94      2.27 o
   1   5   5       72.39       66.54      3.41 o
   2   5   5        0.00        0.00      0.47 o
   3   5   5       12.22       11.19      1.18 o
  -9   6   5       11.86       13.30      1.16 o
  -8   6   5        0.00        0.19      0.45 o
  -7   6   5        4.98        5.60      0.78 o
  -6   6   5        2.10        1.02      0.48 o
  -5   6   5        0.04        0.00      0.43 o
  -4   6   5        3.45        5.89      0.86 o
  -3   6   5        9.93        9.40      1.20 o
  -2   6   5       41.72       40.09      1.71 o
  -1   6   5        4.23        4.22      0.71 o
   0   6   5       28.38       31.44      1.42 o
   1   6   5        0.32        0.94      0.50 o
   2   6   5        4.77        4.13      0.94 o
  -8   7   5        2.64        2.43      0.83 o
  -7   7   5        2.70        3.39      1.13 o
  -6   7   5        9.99       10.86      0.98 o
  -5   7   5        4.07        5.23      0.77 o
  -4   7   5        1.72        0.24      0.46 o
  -3   7   5        6.76        7.88      0.89 o
  -2   7   5        0.00        0.27      0.41 o
  -1   7   5        5.98        3.78      0.74 o
   0   7   5       35.94       29.23      2.40 o
   1   7   5       24.21       25.16      3.07 o
  -7   8   5       14.06       16.48      2.06 o
  -6   8   5        5.97        5.11      0.79 o
  -5   8   5        3.93        3.10      1.02 o
  -4   8   5       56.25       58.48      2.51 o
  -3   8   5        0.87        0.79      0.60 o
  -2   8   5        0.00        0.21      0.44 o
  -1   8   5       11.00        9.13      1.01 o
  -4 -10   6        0.74        1.94      0.82 o
  -3 -10   6        2.45        2.49      2.17 o
  -2 -10   6        2.37        1.58      1.09 o
  -1 -10   6        0.00        0.67      0.70 o
   0 -10   6        5.31        5.13      1.11 o
   1 -10   6        7.85        9.90      1.41 o
   2 -10   6        0.18        1.88      0.74 o
  -6  -9   6       15.65       17.06      1.70 o
  -5  -9   6        3.20        3.56      1.32 o
  -4  -9   6        0.79        1.62      0.76 o
  -3  -9   6       20.21       21.53      1.68 o
  -2  -9   6        0.32        0.16      0.59 o
  -1  -9   6        2.98        1.97      0.73 o
   0  -9   6        3.16        4.79      0.97 o
   1  -9   6        4.30        2.40      0.68 o
   2  -9   6       12.93       11.52      1.09 o
   3  -9   6        1.48        1.29      0.55 o
  -7  -8   6        1.22        1.55      0.53 o
  -6  -8   6        0.32        0.69      0.44 o
  -5  -8   6        4.96        6.36      1.52 o
  -4  -8   6        8.61        8.68      1.21 o
  -3  -8   6       53.12       51.30      2.31 o
  -2  -8   6      129.79      121.07      3.77 o
  -1  -8   6        6.87        7.95      1.16 o
   0  -8   6       18.99       16.10      1.09 o
   1  -8   6        4.63        4.16      0.70 o
   2  -8   6       13.90       11.93      1.12 o
   3  -8   6        2.34        3.77      0.77 o
   4  -8   6        1.78        2.63      0.67 o
  -8  -7   6        9.04        7.76      1.31 o
  -7  -7   6        7.84        9.43      1.01 o
  -6  -7   6        0.12        0.10      0.38 o
  -5  -7   6        0.47        1.32      0.43 o
  -4  -7   6       23.95       20.48      1.49 o
  -3  -7   6       40.61       38.14      2.75 o
  -2  -7   6       77.48       70.98      2.70 o
  -1  -7   6        8.52        8.42      0.79 o
   0  -7   6        0.46        0.43      0.36 o
   1  -7   6       36.01       37.13      1.51 o
   2  -7   6       39.53       36.88      1.57 o
   3  -7   6        3.32        4.70      0.76 o
   4  -7   6        5.96       11.27      1.52 o
   5  -7   6        5.51        4.08      0.80 o
  -8  -6   6        4.61        6.09      0.84 o
  -7  -6   6        1.47        1.37      0.48 o
  -6  -6   6       96.20       91.11      2.31 o
  -5  -6   6        7.07        9.19      0.94 o
  -4  -6   6       27.59       26.79      1.58 o
  -3  -6   6      207.84      186.54      4.63 o
  -2  -6   6      257.74      257.39      4.41 o
  -1  -6   6      146.92      135.67      3.60 o
   0  -6   6        5.18        4.01      0.70 o
   1  -6   6       15.63       12.98      0.98 o
   2  -6   6        0.04        0.14      0.40 o
   3  -6   6        5.59        4.83      1.27 o
   4  -6   6        0.18        0.00      0.37 o
   5  -6   6        7.72       10.85      1.36 o
  -9  -5   6        0.72        0.67      0.49 o
  -8  -5   6        9.66       10.55      0.97 o
  -7  -5   6       92.86       82.29      2.22 o
  -6  -5   6        8.12       11.85      0.85 o
  -5  -5   6        0.31        0.73      0.32 o
  -4  -5   6       49.92       48.56      1.49 o
  -3  -5   6      397.10      385.81      7.55 o
  -2  -5   6        0.02        0.00      0.29 o
  -1  -5   6        0.09        0.00      0.29 o
   0  -5   6       58.97       62.08      1.84 o
   1  -5   6        6.91        9.24      0.84 o
   2  -5   6       35.03       34.93      1.74 o
   3  -5   6        1.61        0.78      0.46 o
   4  -5   6        2.61        2.29      0.60 o
   5  -5   6        1.78        3.41      0.82 o
 -10  -4   6        0.02        1.28      0.96 o
  -9  -4   6        0.02        0.58      0.59 o
  -8  -4   6        5.30        4.77      0.70 o
  -7  -4   6        1.59        0.76      0.51 o
  -6  -4   6        3.58        4.22      0.56 o
  -5  -4   6        0.95        0.31      0.29 o
  -4  -4   6        3.93        5.21      0.56 o
  -3  -4   6        7.25        6.80      0.61 o
  -2  -4   6      131.59      121.64      2.52 o
  -1  -4   6       83.78       78.95      1.97 o
   0  -4   6       31.11       36.86      1.33 o
   1  -4   6        2.22        3.92      0.61 o
   2  -4   6      104.46      103.51      2.56 o
   3  -4   6       74.16       78.18      2.27 o
   4  -4   6        0.18        0.00      0.35 o
   5  -4   6        2.05        1.25      0.58 o
   6  -4   6        0.04        0.66      0.55 o
 -10  -3   6       28.47       29.72      1.52 o
  -9  -3   6        0.85        1.32      0.48 o
  -8  -3   6        2.40        2.32      0.54 o
  -7  -3   6       22.26       19.46      1.03 o
  -6  -3   6        0.10        0.00      0.26 o
  -5  -3   6        5.58        7.10      1.25 o
  -4  -3   6      243.32      236.73      2.83 o
  -3  -3   6       38.96       36.25      1.19 o
  -2  -3   6      149.47      170.31      3.12 o
  -1  -3   6       20.61       18.74      0.90 o
   0  -3   6       45.84       44.29      1.45 o
   1  -3   6      110.57      109.71      3.30 o
   2  -3   6        1.57        0.00      0.33 o
   3  -3   6       42.48       33.80      1.72 o
   4  -3   6       31.16       24.93      1.95 o
   5  -3   6       79.87       85.51      3.08 o
   6  -3   6        1.91        1.53      0.68 o
 -10  -2   6        7.61        9.75      1.00 o
  -9  -2   6        0.08        0.07      0.47 o
  -8  -2   6       16.77       17.22      1.08 o
  -7  -2   6        6.34        9.16      0.86 o
  -6  -2   6       25.14       25.36      1.02 o
  -5  -2   6      145.35      146.53      3.31 o
  -4  -2   6      116.66      113.79      1.90 o
  -3  -2   6       97.65       90.69      1.77 o
  -2  -2   6      153.27      163.32      2.98 o
  -1  -2   6       46.55       50.08      1.45 o
   0  -2   6       55.10       54.36      1.57 o
   1  -2   6       92.75      101.60      2.35 o
   2  -2   6        2.71        4.55      0.62 o
   3  -2   6       29.81       25.59      1.77 o
   4  -2   6       34.81       36.22      1.84 o
   5  -2   6       35.57       37.20      3.79 o
   6  -2   6        0.05        0.95      0.59 o
 -10  -1   6        1.95        2.98      0.64 o
  -9  -1   6        2.63        1.83      0.55 o
  -8  -1   6        5.20        5.01      0.69 o
  -7  -1   6       26.49       26.29      1.13 o
  -6  -1   6       36.47       39.50      1.08 o
  -5  -1   6       17.58       11.53      0.74 o
  -4  -1   6       61.64       71.05      1.23 o
  -3  -1   6      169.55      168.83      2.43 o
  -2  -1   6        0.67        0.23      0.27 o
  -1  -1   6        6.04        9.15      0.85 o
   0  -1   6      138.39      134.03      2.68 o
   1  -1   6        0.01        0.08      0.33 o
   2  -1   6       18.88       21.56      1.08 o
   3  -1   6        1.70        1.48      1.12 o
   4  -1   6        4.85        5.34      0.88 o
   5  -1   6        5.31        6.06      1.00 o
 -10   0   6        3.22        5.43      0.86 o
  -9   0   6       51.08       55.77      1.88 o
  -8   0   6       34.66       36.38      1.43 o
  -7   0   6       48.98       49.40      1.33 o
  -6   0   6        0.22        0.59      0.30 o
  -5   0   6        5.82        5.37      0.46 o
  -4   0   6      168.10      167.56      2.42 o
  -3   0   6        5.73        4.97      0.40 o
  -2   0   6      115.26      117.41      1.88 o
  -1   0   6       43.98       46.36      1.05 o
   0   0   6        0.10        0.59      0.35 o
   1   0   6      125.83      128.37      2.64 o
   2   0   6       13.76       17.20      0.99 o
   3   0   6        4.93        4.60      1.14 o
   4   0   6        1.15        3.19      1.00 o
   5   0   6       40.82       39.39      2.80 o
 -10   1   6       17.99       19.31      1.30 o
  -9   1   6        0.45        1.74      0.89 o
  -8   1   6      207.73      220.41      4.06 o
  -7   1   6       92.63       93.83      1.93 o
  -6   1   6       96.38       97.96      1.89 o
  -5   1   6       37.86       42.06      1.25 o
  -4   1   6      125.49      140.41      3.27 o
  -3   1   6       86.56       84.40      1.50 o
  -2   1   6        1.87        1.59      0.55 o
  -1   1   6       15.99       18.50      0.79 o
   0   1   6      198.87      201.54      6.42 o
   1   1   6       24.22       24.63      1.97 o
   2   1   6        0.22        0.00      0.54 o
   3   1   6       15.98       21.26      1.99 o
   4   1   6        0.04        0.75      0.59 o
   5   1   6        2.26        2.76      0.96 o
 -10   2   6        0.00        0.79      0.49 o
  -9   2   6        0.57        1.74      1.18 o
  -8   2   6      103.72      103.95      2.20 o
  -7   2   6      169.03      178.25      2.97 o
  -6   2   6      128.78      121.95      2.20 o
  -5   2   6        8.72       11.51      0.76 o
  -4   2   6        0.13        0.00      0.25 o
  -3   2   6      102.00      111.31      2.73 o
  -2   2   6      196.31      192.60      4.15 o
  -1   2   6       19.20       17.41      0.86 o
   0   2   6       36.21       38.78      1.56 o
   1   2   6        0.03        0.17      0.74 o
   2   2   6        0.70        0.00      0.51 o
   3   2   6        1.83        1.82      0.87 o
   4   2   6        1.57        2.42      1.05 o
 -10   3   6        4.95        4.92      0.82 o
  -9   3   6        2.36        2.91      0.68 o
  -8   3   6        3.87        3.78      0.77 o
  -7   3   6       89.33       90.77      2.30 o
  -6   3   6        3.25        1.50      0.56 o
  -5   3   6        5.60        7.01      0.89 o
  -4   3   6       20.72       22.81      1.00 o
  -3   3   6       41.70       45.30      1.68 o
  -2   3   6        2.32        1.98      0.45 o
  -1   3   6       29.03       24.23      1.04 o
   0   3   6        1.22        1.70      0.47 o
   1   3   6       19.15       18.86      1.85 o
   2   3   6       11.64       11.66      1.71 o
   3   3   6        0.62        1.89      0.89 o
   4   3   6        3.57        4.85      1.34 o
 -10   4   6        5.03        4.46      1.36 o
  -9   4   6        0.75        0.47      0.48 o
  -8   4   6       26.24       27.58      1.31 o
  -7   4   6      123.93      129.44      2.93 o
  -6   4   6       35.03       33.88      2.04 o
  -5   4   6        2.93        3.49      0.59 o
  -4   4   6       13.08       14.16      0.93 o
  -3   4   6        1.81        2.03      0.48 o
  -2   4   6        1.43        2.35      0.50 o
  -1   4   6       13.29       12.77      1.03 o
   0   4   6        2.26        2.81      0.59 o
   1   4   6        6.18        3.42      1.13 o
   2   4   6       10.80        9.24      1.63 o
   3   4   6        7.40        5.61      1.47 o
  -9   5   6        2.83        4.50      0.94 o
  -8   5   6        2.52        1.57      0.54 o
  -7   5   6        0.81        3.11      0.62 o
  -6   5   6        7.51        8.83      0.88 o
  -5   5   6       31.79       25.48      1.20 o
  -4   5   6       26.84       28.20      2.20 o
  -3   5   6        3.53        5.36      0.99 o
  -2   5   6       46.56       56.15      1.76 o
  -1   5   6       43.51       43.77      1.58 o
   0   5   6        2.16        2.02      1.08 o
   1   5   6        1.53        1.24      0.54 o
   2   5   6        1.10        0.62      0.91 o
  -8   6   6        2.55        3.23      0.68 o
  -7   6   6        5.31        6.04      0.83 o
  -6   6   6        0.07        0.00      0.38 o
  -5   6   6        1.39        0.28      0.60 o
  -4   6   6        2.92        2.30      0.55 o
  -3   6   6        0.50        1.10      0.53 o
  -2   6   6       19.48       18.54      1.18 o
  -1   6   6       16.03       10.91      1.00 o
   0   6   6       33.87       28.85      1.39 o
   1   6   6       15.52       15.85      1.20 o
  -7   7   6        0.76        0.99      0.49 o
  -6   7   6        7.69       10.95      1.01 o
  -5   7   6       22.12       20.40      1.30 o
  -4   7   6       17.03       18.03      1.25 o
  -3   7   6        1.25        0.70      0.52 o
  -2   7   6        1.50        0.30      0.49 o
  -1   7   6       37.79       35.17      1.62 o
  -4   8   6        5.44        3.04      0.92 o
  -3 -10   7        1.69        3.84      0.96 o
  -2 -10   7        0.38        0.40      0.82 o
  -1 -10   7        8.07       13.47      2.12 o
   0 -10   7        0.23        0.22      0.62 o
   1 -10   7        0.72        0.83      0.76 o
  -5  -9   7        1.58        2.76      1.17 o
  -4  -9   7        0.04        0.20      0.58 o
  -3  -9   7        1.69        2.15      0.83 o
  -2  -9   7        0.10        0.26      0.59 o
  -1  -9   7        1.45        2.37      0.79 o
   0  -9   7        0.72        0.38      0.63 o
   1  -9   7       15.72       13.77      1.15 o
   2  -9   7        1.71        0.93      0.81 o
  -7  -8   7        1.50        0.86      1.06 o
  -6  -8   7        0.06        0.00      0.68 o
  -5  -8   7       25.62       31.62      1.93 o
  -4  -8   7       23.07       23.90      1.73 o
  -3  -8   7        1.27        1.43      1.02 o
  -2  -8   7       11.04       12.25      1.40 o
  -1  -8   7       44.60       44.91      2.84 o
   0  -8   7        0.68        0.26      0.44 o
   1  -8   7        0.65        1.23      0.50 o
   2  -8   7        2.21        5.41      1.18 o
   3  -8   7        3.29        2.49      0.70 o
  -8  -7   7        0.68        1.07      0.52 o
  -7  -7   7        0.32        0.45      1.07 o
  -6  -7   7        7.62        8.63      1.74 o
  -5  -7   7       10.79       13.08      1.40 o
  -4  -7   7        1.26        0.97      0.63 o
  -3  -7   7       61.93       56.40      4.66 o
  -2  -7   7       51.36       45.81      2.24 o
  -1  -7   7       36.18       36.19      1.48 o
   0  -7   7       58.70       62.85      2.04 o
   1  -7   7       38.51       29.30      1.44 o
   2  -7   7        2.47        2.24      0.77 o
   3  -7   7        2.12        1.27      0.56 o
   4  -7   7        0.51        0.69      0.53 o
  -8  -6   7        7.59        7.26      0.87 o
  -7  -6   7        0.88        0.36      0.38 o
  -6  -6   7        0.05        0.25      0.76 o
  -5  -6   7       83.65       80.66      2.93 o
  -4  -6   7       42.52       39.16      1.92 o
  -3  -6   7      277.27      260.25      6.01 o
  -2  -6   7      174.54      158.16      8.63 o
  -1  -6   7        7.02        8.46      0.82 o
   0  -6   7       17.59       17.40      1.10 o
   1  -6   7       60.11       55.27      1.93 o
   2  -6   7       20.43       17.95      1.21 o
   3  -6   7        6.55        7.33      1.17 o
   4  -6   7        0.35        0.40      0.49 o
  -9  -5   7        0.44        0.12      0.45 o
  -8  -5   7        4.26        3.26      0.64 o
  -7  -5   7       28.23       28.10      1.60 o
  -6  -5   7        0.89        2.41      1.06 o
  -5  -5   7       47.24       51.78      2.22 o
  -4  -5   7       16.03       17.72      1.73 o
  -3  -5   7       78.47       78.95      2.82 o
  -2  -5   7       27.06       25.06      1.16 o
  -1  -5   7       13.72       13.42      0.95 o
   0  -5   7      206.76      198.75      3.92 o
   1  -5   7       15.21       20.84      1.23 o
   2  -5   7       12.23       11.09      1.00 o
   3  -5   7        0.27        0.80      0.48 o
   4  -5   7        0.25        2.18      0.66 o
   5  -5   7        4.63        2.54      1.25 o
  -9  -4   7        0.66        0.83      0.44 o
  -8  -4   7        0.37        0.16      0.76 o
  -7  -4   7        6.09        5.88      0.69 o
  -6  -4   7      178.64      149.06      5.85 o
  -5  -4   7        1.34        0.68      1.20 o
  -4  -4   7      102.13       88.00      2.79 o
  -3  -4   7      214.27      213.10      4.87 o
  -2  -4   7      174.07      175.49      3.40 o
  -1  -4   7      104.48      106.99      2.53 o
   0  -4   7       11.92       11.08      0.92 o
   1  -4   7        0.00        0.14      0.39 o
   2  -4   7        0.09        0.00      0.41 o
   3  -4   7        3.83        2.95      1.19 o
   4  -4   7        1.53        2.45      0.61 o
   5  -4   7        0.01        0.17      0.59 o
 -10  -3   7        0.17        0.93      0.51 o
  -9  -3   7        1.20        1.09      0.44 o
  -8  -3   7       11.09        9.10      0.84 o
  -7  -3   7      121.16      101.65      2.38 o
  -6  -3   7        4.27        1.31      1.41 o
  -5  -3   7       11.00       13.81      1.29 o
  -4  -3   7       46.58       53.51      1.90 o
  -3  -3   7      135.52      146.03      2.92 o
  -2  -3   7       66.71       66.35      1.84 o
  -1  -3   7       19.44       18.11      0.99 o
   0  -3   7        0.46        3.01      0.56 o
   1  -3   7        4.25        2.79      0.60 o
   2  -3   7       12.81       12.08      1.00 o
   3  -3   7        0.04        1.55      0.53 o
   4  -3   7       42.57       45.15      1.83 o
   5  -3   7        2.11        0.44      1.15 o
 -10  -2   7       15.75       18.49      1.28 o
  -9  -2   7       25.84       23.92      1.25 o
  -8  -2   7        0.26        0.99      0.41 o
  -7  -2   7       19.34       16.56      0.96 o
  -6  -2   7        1.02        1.20      0.35 o
  -5  -2   7        9.68       11.46      0.78 o
  -4  -2   7        5.90        5.91      0.83 o
  -3  -2   7       35.14       38.74      1.32 o
  -2  -2   7      111.52      109.81      2.44 o
  -1  -2   7        0.01        0.88      0.81 o
   0  -2   7        0.31        0.01      0.33 o
   1  -2   7       24.48       23.81      1.18 o
   2  -2   7       64.41       64.93      2.01 o
   3  -2   7        0.15        0.00      0.39 o
   4  -2   7        5.72        5.80      0.84 o
   5  -2   7        0.03        0.00      0.97 o
 -10  -1   7        7.51        9.33      0.98 o
  -9  -1   7       10.77       11.30      1.30 o
  -8  -1   7        0.95        1.08      0.39 o
  -7  -1   7       16.15       14.86      0.92 o
  -6  -1   7       31.19       31.81      0.99 o
  -5  -1   7      171.99      167.98      3.02 o
  -4  -1   7        1.54        0.94      0.38 o
  -3  -1   7       51.01       53.52      1.54 o
  -2  -1   7       22.25       26.22      1.11 o
  -1  -1   7       24.11       23.35      1.07 o
   0  -1   7       40.75       43.65      1.50 o
   1  -1   7       21.95       22.07      1.37 o
   2  -1   7        0.02        0.35      0.39 o
   3  -1   7        0.10        0.15      0.46 o
   4  -1   7       37.29       36.96      2.75 o
 -10   0   7        0.42        0.51      0.46 o
  -9   0   7       12.65       14.49      1.08 o
  -8   0   7        7.47        5.75      0.71 o
  -7   0   7        1.78        2.70      0.51 o
  -6   0   7        0.79        1.59      0.36 o
  -5   0   7       61.60       52.88      1.25 o
  -4   0   7      387.61      367.70      6.79 o
  -3   0   7      228.14      225.30      3.78 o
  -2   0   7      198.01      206.77      4.25 o
  -1   0   7        0.95        1.77      0.44 o
   0   0   7       41.57       36.76      1.65 o
   1   0   7       65.12       81.49      3.88 o
   2   0   7       11.26       11.58      1.61 o
   3   0   7       13.19       15.19      1.86 o
   4   0   7       29.15       30.37      2.52 o
 -10   1   7        2.31        3.28      0.68 o
  -9   1   7       17.48       18.90      1.20 o
  -8   1   7       96.47       93.45      2.39 o
  -7   1   7       45.36       44.48      1.31 o
  -6   1   7        0.00        0.00      0.24 o
  -5   1   7       11.84        5.41      0.74 o
  -4   1   7       98.02      101.06      4.66 o
  -3   1   7       75.97       72.51      3.41 o
  -2   1   7        0.03        0.12      0.53 o
  -1   1   7       17.56       17.77      1.89 o
   0   1   7       12.75       12.58      1.65 o
   1   1   7        0.09        0.00      0.55 o
   2   1   7        1.09        1.29      0.89 o
   3   1   7        9.64       10.44      1.74 o
   4   1   7        2.02        0.92      0.83 o
 -10   2   7        5.85        7.58      1.22 o
  -9   2   7       34.13       33.22      1.45 o
  -8   2   7       47.67       43.79      1.61 o
  -7   2   7       41.93       42.85      1.57 o
  -6   2   7       51.18       49.48      1.54 o
  -5   2   7       24.54       26.94      1.37 o
  -4   2   7      130.57      122.51      3.07 o
  -3   2   7        0.72        1.35      0.55 o
  -2   2   7       80.63       81.87      3.84 o
  -1   2   7       56.80       58.58      3.26 o
   0   2   7       17.17       19.17      2.04 o
   1   2   7       12.22       14.08      1.89 o
   2   2   7        3.97        4.28      1.27 o
   3   2   7        4.43        5.37      1.44 o
 -10   3   7        1.53        3.25      0.94 o
  -9   3   7        0.82        1.22      0.51 o
  -8   3   7      187.20      191.17      3.83 o
  -7   3   7      198.61      189.00      3.67 o
  -6   3   7        0.95        1.45      0.57 o
  -5   3   7       51.80       48.20      1.53 o
  -4   3   7        8.26       10.13      0.97 o
  -3   3   7      103.53       94.64      2.19 o
  -2   3   7        2.72        2.42      0.73 o
  -1   3   7       45.24       44.89      2.90 o
   0   3   7       75.04       74.63      3.96 o
   1   3   7       14.14       14.40      1.96 o
   2   3   7        0.30        0.48      0.67 o
  -9   4   7        9.01       10.47      1.16 o
  -8   4   7       28.88       31.25      1.43 o
  -7   4   7       92.35       90.88      2.44 o
  -6   4   7        0.01        0.00      0.36 o
  -5   4   7       10.91       12.46      0.93 o
  -4   4   7        6.12        9.53      1.57 o
  -3   4   7       20.15       21.83      1.41 o
  -2   4   7        6.73        7.89      0.79 o
  -1   4   7        9.84       12.96      1.89 o
   0   4   7        3.40        1.80      0.97 o
   1   4   7        5.07        6.05      1.45 o
   2   4   7        0.40        0.07      0.73 o
  -9   5   7        7.42        7.58      2.53 o
  -8   5   7        0.45        1.13      0.58 o
  -7   5   7        6.65        4.44      1.28 o
  -6   5   7        0.40        0.31      0.39 o
  -5   5   7       29.28       29.94      1.34 o
  -4   5   7       16.11       16.56      1.09 o
  -3   5   7        3.89        2.60      0.59 o
  -2   5   7        0.05        0.36      0.45 o
  -1   5   7       15.22       14.39      2.06 o
   0   5   7        0.06        0.00      0.54 o
   1   5   7        0.61        1.22      0.94 o
  -7   6   7       29.40       32.76      1.60 o
  -6   6   7        0.13        0.40      0.47 o
  -5   6   7        6.90        5.90      0.79 o
  -4   6   7        3.34        3.45      0.71 o
  -3   6   7        1.18        1.11      0.54 o
  -2   6   7        0.09        0.26      0.46 o
  -1   6   7       32.23       33.41      1.88 o
  -5   7   7        3.98        3.42      1.16 o
  -4   7   7        0.16        0.32      0.79 o
  -5  -9   8        1.54        1.84      0.87 o
  -4  -9   8        7.82        9.25      1.39 o
  -3  -9   8        0.45        0.71      1.05 o
  -2  -9   8        5.29        5.75      1.12 o
  -1  -9   8        5.55        9.20      1.37 o
   0  -9   8        1.32        1.90      0.85 o
   1  -9   8        0.02        0.36      0.85 o
  -6  -8   8        1.42        0.33      0.83 o
  -5  -8   8        0.00        0.00      0.60 o
  -4  -8   8        5.92        5.82      1.08 o
  -3  -8   8       29.61       32.42      2.05 o
  -2  -8   8        0.42        1.48      0.76 o
  -1  -8   8        8.80        5.54      1.13 o
   0  -8   8        4.61        4.09      0.82 o
   1  -8   8        2.30        1.87      0.57 o
   2  -8   8       11.37       10.57      1.30 o
  -7  -7   8        1.55        2.13      1.10 o
  -6  -7   8        6.20        6.92      1.68 o
  -5  -7   8        0.15        0.40      0.66 o
  -4  -7   8        0.33        0.08      0.52 o
  -3  -7   8        8.27        8.12      1.23 o
  -2  -7   8        7.14        9.80      2.50 o
  -1  -7   8        2.69        1.89      0.71 o
   0  -7   8       14.01       18.22      1.23 o
   1  -7   8       32.47       29.13      1.54 o
   2  -7   8        6.59        4.49      0.82 o
   3  -7   8        0.24        0.00      0.52 o
  -8  -6   8        0.71        2.11      1.13 o
  -7  -6   8        6.13        7.25      1.74 o
  -6  -6   8        0.66        0.00      0.60 o
  -5  -6   8       13.47       11.41      1.32 o
  -4  -6   8       31.90       28.77      1.73 o
  -3  -6   8       63.78       64.10      2.72 o
  -2  -6   8       29.16       29.19      1.88 o
  -1  -6   8        0.08        0.04      0.43 o
   0  -6   8        0.03        0.25      0.38 o
   1  -6   8        5.88        8.79      0.98 o
   2  -6   8        0.57        1.31      0.55 o
   3  -6   8        3.02        2.50      0.86 o
  -9  -5   8        2.80        3.65      1.19 o
  -8  -5   8        4.85        5.51      1.58 o
  -7  -5   8        0.10        0.97      0.82 o
  -6  -5   8        3.95        4.04      1.25 o
  -5  -5   8        8.22       10.07      1.23 o
  -4  -5   8       29.43       29.82      1.70 o
  -3  -5   8      108.17      110.60      3.58 o
  -2  -5   8       29.06       27.20      1.32 o
  -1  -5   8       27.03       29.24      1.37 o
   0  -5   8        1.54        0.42      0.46 o
   1  -5   8       42.45       37.94      2.12 o
   2  -5   8       12.64       12.42      1.29 o
   3  -5   8        0.48        0.76      0.56 o
  -9  -4   8       15.22       15.12      1.13 o
  -8  -4   8       20.97       20.35      2.46 o
  -7  -4   8       43.95       42.01      3.02 o
  -6  -4   8        3.87        5.64      1.42 o
  -5  -4   8       10.27        8.56      1.67 o
  -4  -4   8       77.97       73.75      2.64 o
  -3  -4   8      228.79      223.81      4.17 o
  -2  -4   8       55.22       57.73      1.87 o
  -1  -4   8        5.80        5.15      0.75 o
   0  -4   8        0.06        0.00      0.35 o
   1  -4   8        1.59        2.47      0.61 o
   2  -4   8       19.09       18.97      1.29 o
   3  -4   8        0.00        0.00      0.35 o
 -10  -3   8       10.66       12.18      2.07 o
  -9  -3   8        0.55        0.99      0.44 o
  -8  -3   8        0.40        0.91      0.43 o
  -7  -3   8       75.24       59.22      3.54 o
  -6  -3   8        7.90        6.08      1.37 o
  -5  -3   8      139.90      124.80      3.58 o
  -4  -3   8        0.00        0.00      0.65 o
  -3  -3   8       53.46       49.96      1.67 o
  -2  -3   8        0.03        0.99      0.48 o
  -1  -3   8      120.83      114.68      2.75 o
   0  -3   8       72.70       80.69      2.31 o
   1  -3   8        7.26        4.74      0.74 o
   2  -3   8        3.10        1.94      0.59 o
   3  -3   8        0.13        0.42      0.42 o
 -10  -2   8        2.53        3.72      0.75 o
  -9  -2   8       22.08       22.13      1.25 o
  -8  -2   8       16.75       17.21      1.22 o
  -7  -2   8        2.93        1.52      0.85 o
  -6  -2   8        1.18        0.74      0.77 o
  -5  -2   8        0.27        0.65      0.43 o
  -4  -2   8       25.59       28.47      1.19 o
  -3  -2   8        2.80        2.69      0.57 o
  -2  -2   8        8.18       10.49      0.87 o
  -1  -2   8        1.49        2.23      0.54 o
   0  -2   8        6.60        7.57      1.39 o
   1  -2   8        3.56        3.31      1.02 o
   2  -2   8        7.73        5.84      0.83 o
   3  -2   8        1.65        3.53      0.85 o
 -10  -1   8        1.41        1.88      0.58 o
  -9  -1   8        0.02        1.05      0.46 o
  -8  -1   8        0.65        1.09      0.41 o
  -7  -1   8      190.31      188.58      4.41 o
  -6  -1   8        0.47        1.06      0.52 o
  -5  -1   8      275.46      279.31      5.78 o
  -4  -1   8      113.85      113.03      2.54 o
  -3  -1   8        5.61        6.01      0.86 o
  -2  -1   8       20.59       20.87      1.37 o
  -1  -1   8        0.24        0.00      0.37 o
   0  -1   8        0.98        1.00      0.48 o
   1  -1   8        0.81        1.39      0.73 o
   2  -1   8        6.14        4.09      1.15 o
   3  -1   8        0.20        1.22      0.71 o
 -10   0   8        1.58        2.57      0.64 o
  -9   0   8        1.24        2.21      0.54 o
  -8   0   8        0.10        1.04      0.50 o
  -7   0   8        3.13        5.27      0.66 o
  -6   0   8       31.45       26.29      1.47 o
  -5   0   8        0.21        0.25      0.47 o
  -4   0   8       87.77       84.94      2.76 o
  -3   0   8       55.01       50.98      2.95 o
  -2   0   8        0.77        0.00      0.58 o
  -1   0   8        0.38        0.00      0.62 o
   0   0   8       48.45       49.61      3.07 o
   1   0   8       28.08       27.01      2.31 o
   2   0   8        0.00        1.02      0.76 o
   3   0   8        3.42        2.00      0.92 o
 -10   1   8        1.77        1.31      0.89 o
  -9   1   8       11.83       16.89      1.16 o
  -8   1   8       45.48       46.19      1.62 o
  -7   1   8        2.85        2.00      0.51 o
  -6   1   8        6.43        9.45      1.54 o
  -5   1   8        2.82        4.43      1.22 o
  -4   1   8       88.48       95.82      4.24 o
  -3   1   8        8.09        6.31      1.28 o
  -2   1   8        3.21        3.43      1.16 o
  -1   1   8        0.60        0.00      0.75 o
   0   1   8        1.57        2.08      0.98 o
   1   1   8        2.51        2.30      0.96 o
   2   1   8        4.77        6.26      1.44 o
 -10   2   8        0.07        0.42      0.57 o
  -9   2   8        2.83        4.90      1.69 o
  -8   2   8        3.45        3.99      0.67 o
  -7   2   8       41.97       36.67      1.42 o
  -6   2   8        1.03        1.09      0.43 o
  -5   2   8        6.24        4.85      1.34 o
  -4   2   8        6.79        6.66      1.38 o
  -3   2   8      278.48      250.17      8.15 o
  -2   2   8        0.02        0.00      0.53 o
  -1   2   8        8.24        8.44      1.59 o
   0   2   8       32.84       33.27      2.65 o
   1   2   8       14.08       17.84      2.21 o
   2   2   8        0.01        0.00      0.66 o
  -9   3   8        0.55        0.99      0.75 o
  -8   3   8       66.75       69.52      2.14 o
  -7   3   8       35.21       38.27      1.76 o
  -6   3   8        0.14        1.05      0.49 o
  -5   3   8        0.32        0.56      0.52 o
  -4   3   8        6.86       10.55      1.74 o
  -3   3   8        0.31        1.53      0.90 o
  -2   3   8       26.36       23.20      2.18 o
  -1   3   8        0.56        1.81      0.99 o
   0   3   8        0.01        0.00      0.56 o
   1   3   8        4.98        4.70      1.39 o
  -9   4   8        5.93        4.25      0.76 o
  -8   4   8        0.03        0.84      0.55 o
  -7   4   8       32.78       30.67      1.42 o
  -6   4   8        2.88        2.59      1.20 o
  -5   4   8        0.65        2.14      0.72 o
  -4   4   8        2.42        1.98      0.67 o
  -3   4   8       22.47       24.65      2.32 o
  -2   4   8        1.53        1.44      1.00 o
  -1   4   8        0.82        1.40      0.97 o
   0   4   8        1.40        2.18      1.13 o
  -8   5   8       39.19       41.24      1.76 o
  -7   5   8       47.51       45.83      1.76 o
  -6   5   8        1.56        2.64      0.56 o
  -5   5   8        2.37        2.37      0.75 o
  -4   5   8        0.10        0.00      1.15 o
  -3   5   8       11.68       14.66      2.15 o
  -2   5   8        6.04        9.20      1.80 o
  -5   6   8        3.91        6.13      0.99 o
  -4   6   8        5.28        9.23      1.16 o
  -5  -8   9        2.94        4.17      1.04 o
  -4  -8   9        9.95        9.09      1.39 o
  -3  -8   9        0.01        0.00      0.53 o
  -2  -8   9       35.70       38.16      2.34 o
  -1  -8   9        1.70        0.92      1.46 o
   0  -8   9        0.53        0.48      1.00 o
  -6  -7   9        2.75        2.89      0.95 o
  -5  -7   9       11.99       14.16      1.59 o
  -4  -7   9        3.34        2.92      0.91 o
  -3  -7   9        0.30        0.00      1.06 o
  -2  -7   9        3.28        3.82      1.00 o
  -1  -7   9        6.95       10.69      1.47 o
   0  -7   9        1.42        1.42      0.59 o
   1  -7   9        0.29        0.24      0.59 o
  -7  -6   9        1.39        2.68      1.15 o
  -6  -6   9       12.98       16.95      1.61 o
  -5  -6   9        0.00        0.20      0.63 o
  -4  -6   9       20.77       20.77      2.38 o
  -3  -6   9        0.76        3.53      1.25 o
  -2  -6   9        5.56        7.11      1.66 o
  -1  -6   9        0.27        0.00      0.42 o
   0  -6   9        2.47        2.87      1.25 o
   1  -6   9        0.56        0.40      0.58 o
   2  -6   9        4.67        3.55      0.78 o
  -8  -5   9        6.16        5.36      1.55 o
  -7  -5   9        0.58        0.64      0.81 o
  -6  -5   9        0.09        1.59      1.77 o
  -5  -5   9       15.88       16.19      1.52 o
  -4  -5   9        9.07       11.85      1.40 o
  -3  -5   9      149.19      139.24      4.29 o
  -2  -5   9       18.67       19.38      1.84 o
  -1  -5   9        6.09        5.70      0.83 o
   0  -5   9        1.38        1.36      0.55 o
   1  -5   9       22.80       24.89      1.62 o
   2  -5   9        3.70        2.23      0.64 o
  -8  -4   9       11.27       10.95      1.95 o
  -7  -4   9       38.53       38.97      3.03 o
  -6  -4   9        2.04        1.72      0.70 o
  -5  -4   9       10.28        9.18      1.20 o
  -4  -4   9        3.71        2.72      0.80 o
  -3  -4   9      239.48      244.10      4.63 o
  -2  -4   9        0.48        0.00      0.42 o
  -1  -4   9        2.33        1.37      0.59 o
   0  -4   9        0.76        0.86      0.59 o
   1  -4   9        3.08        2.41      0.97 o
   2  -4   9        0.01        0.31      0.48 o
  -9  -3   9        7.74        8.66      1.89 o
  -8  -3   9        6.75        8.71      1.75 o
  -7  -3   9       38.21       32.66      2.68 o
  -6  -3   9        2.32        1.27      0.87 o
  -5  -3   9        2.63        4.32      0.93 o
  -4  -3   9        0.47        0.37      0.41 o
  -3  -3   9      137.14      137.35      3.16 o
  -2  -3   9        0.80        0.78      0.56 o
  -1  -3   9       11.61        9.94      0.99 o
   0  -3   9        1.42        0.19      0.84 o
   1  -3   9        1.28        1.93      0.59 o
   2  -3   9        0.66        0.59      0.56 o
  -9  -2   9        3.83        4.05      1.30 o
  -8  -2   9        2.72        3.43      1.21 o
  -7  -2   9      165.32      158.13      6.26 o
  -6  -2   9       26.37       22.27      2.12 o
  -5  -2   9       17.21       17.15      1.10 o
  -4  -2   9       39.63       41.39      1.54 o
  -3  -2   9      171.86      183.05      3.74 o
  -2  -2   9       80.74       82.54      2.35 o
  -1  -2   9       22.64       23.49      1.31 o
   0  -2   9        6.51       10.53      1.00 o
   1  -2   9        3.27        4.42      1.31 o
   2  -2   9        3.69        4.28      1.29 o
  -9  -1   9        0.19        0.98      1.01 o
  -8  -1   9        0.12        1.09      0.90 o
  -7  -1   9        1.31        1.96      0.96 o
  -6  -1   9      117.16      123.46      5.12 o
  -5  -1   9        0.42        0.00      0.38 o
  -4  -1   9       21.14       24.31      2.08 o
  -3  -1   9        6.37        6.22      0.92 o
  -2  -1   9       60.74       63.97      3.56 o
  -1  -1   9       13.01       15.89      1.98 o
   0  -1   9        0.83        0.00      0.71 o
   1  -1   9        2.47        1.37      0.93 o
  -9   0   9        1.43        2.06      0.71 o
  -8   0   9        0.30        0.67      0.77 o
  -6   0   9       19.86       17.41      1.96 o
  -5   0   9       17.21       13.79      1.78 o
  -4   0   9       36.69       39.96      2.74 o
  -3   0   9        3.62        6.08      1.37 o
  -2   0   9        0.18        0.00      0.69 o
  -1   0   9        5.99        5.28      1.39 o
   0   0   9        0.22        0.56      0.89 o
   1   0   9        5.55        8.47      1.68 o
  -9   1   9        4.22        3.19      1.20 o
  -7   1   9       19.64       18.25      2.09 o
  -6   1   9       22.86       27.50      2.39 o
  -5   1   9       16.73       16.02      1.99 o
  -4   1   9        0.32        0.44      0.81 o
  -3   1   9        8.26        7.78      1.53 o
  -2   1   9        2.81        4.41      1.32 o
  -1   1   9        0.80        0.82      0.74 o
   0   1   9       11.48       10.12      1.81 o
  -9   2   9        1.74        2.25      0.68 o
  -8   2   9       14.21       12.47      1.27 o
  -7   2   9        0.44        0.21      0.90 o
  -6   2   9        0.02        0.18      0.78 o
  -5   2   9       38.20       30.86      2.56 o
  -4   2   9        0.38        0.00      0.66 o
  -3   2   9        0.83        1.88      1.04 o
  -2   2   9        0.44        0.00      0.59 o
  -1   2   9        0.18        0.08      0.83 o
   0   2   9       10.13       12.22      1.99 o
  -8   3   9        7.14        6.03      1.06 o
  -7   3   9        2.07        1.54      1.15 o
  -6   3   9        1.96        5.27      1.59 o
  -5   3   9        1.75        4.32      1.34 o
  -4   3   9        0.50        2.57      1.15 o
  -3   3   9        0.01        0.30      0.81 o
  -2   3   9        1.23        0.89      0.76 o
  -1   3   9        1.32        1.31      1.05 o
  -7   4   9       27.34       24.24      2.77 o
  -6   4   9        0.63        1.32      0.94 o
  -5   4   9        3.84        4.02      1.37 o
  -4   4   9        0.60        0.73      0.90 o
  -3   4   9       22.83       20.31      2.49 o
  -5  -7  10        1.55        2.46      1.22 o
  -4  -7  10        0.97        1.31      0.74 o
  -3  -7  10        0.17        0.00      0.53 o
  -2  -7  10        0.22        1.73      0.89 o
  -1  -7  10        5.41       11.22      2.20 o
  -6  -6  10        2.49        1.98      0.82 o
  -5  -6  10        9.25        7.24      1.20 o
  -4  -6  10        0.29        1.22      0.66 o
  -3  -6  10        1.39        1.75      0.87 o
  -2  -6  10        5.99        7.18      1.29 o
  -1  -6  10        1.17        1.67      0.65 o
   0  -6  10        2.52        4.22      0.81 o
  -7  -5  10        8.29        9.62      1.89 o
  -6  -5  10        4.56        4.93      1.04 o
  -5  -5  10        7.56       12.06      1.42 o
  -4  -5  10        0.14        0.19      0.53 o
  -3  -5  10        0.19        0.00      0.81 o
  -2  -5  10        2.12        2.05      0.65 o
  -1  -5  10        0.81        1.32      0.57 o
   0  -5  10        0.01        0.00      0.54 o
  -8  -4  10        1.40        2.59      1.12 o
  -7  -4  10        7.60       10.81      1.95 o
  -6  -4  10       15.44       17.31      1.59 o
  -5  -4  10       16.19       20.82      1.70 o
  -4  -4  10        0.25        1.40      0.67 o
  -3  -4  10       28.70       28.83      1.51 o
  -2  -4  10        1.15        1.82      1.21 o
  -1  -4  10        0.64        1.87      0.60 o
   0  -4  10        4.09        5.73      1.19 o
  -8  -3  10        7.01        7.55      1.67 o
  -7  -3  10        3.67        6.08      1.44 o
  -6  -3  10        8.14        8.52      1.67 o
  -5  -3  10        6.80        8.25      1.17 o
  -4  -3  10        0.00        0.00      0.44 o
  -3  -3  10      103.57      104.37      2.84 o
  -2  -3  10       88.05       95.15      5.00 o
  -1  -3  10        0.47        0.03      0.69 o
   0  -3  10        1.90        2.17      0.93 o
  -8  -2  10        2.65        3.26      1.23 o
  -7  -2  10        0.84        0.00      0.76 o
  -6  -2  10        0.05        1.78      0.93 o
  -5  -2  10        0.12        0.03      0.49 o
  -4  -2  10        4.40        3.78      0.94 o
  -3  -2  10       64.64       69.06      2.69 o
  -2  -2  10        1.12        1.84      1.09 o
  -1  -2  10        0.02        2.34      1.00 o
   0  -2  10        1.71        0.97      1.00 o
  -8  -1  10       28.51       32.17      2.72 o
  -5  -1  10        0.31        0.20      0.77 o
  -4  -1  10        6.06        7.02      1.44 o
  -3  -1  10       20.20       19.20      2.19 o
  -2  -1  10       12.94       15.05      2.07 o
  -1  -1  10        2.09        0.60      0.78 o
  -6   0  10        1.39        0.91      0.89 o
  -5   0  10        0.64        0.00      0.63 o
  -4   0  10        3.37        0.51      0.87 o
  -3   0  10       27.81       30.57      2.64 o
  -2   0  10       21.10       17.06      2.18 o
  -1   0  10        1.09        1.01      1.07 o
  -7   1  10        0.16        0.00      0.84 o
  -6   1  10        3.02        2.66      1.09 o
  -5   1  10        0.22        0.06      0.77 o
  -4   1  10        0.08        0.00      0.71 o
  -3   1  10        0.22        0.00      0.61 o
  -2   1  10       14.12       17.22      2.29 o
  -7   2  10        0.88        0.55      0.94 o
  -6   2  10        4.41        4.07      1.40 o
  -5   2  10        6.99        6.99      1.66 o
  -4   2  10        1.73        4.04      1.35 o
  -3   2  10        3.16        5.39      1.55 o
  -5  -5  11        0.04        0.28      0.93 o
  -4  -5  11        1.31        2.25      0.76 o
  -3  -5  11        2.20        1.30      1.26 o
  -6  -4  11        3.31        1.48      0.71 o
  -5  -4  11        1.69        2.11      0.76 o
  -4  -4  11        0.01        0.01      0.76 o
  -3  -4  11        0.46        0.00      0.54 o
  -2  -4  11        0.74        1.99      0.69 o
  -7  -3  11        0.30        1.17      0.90 o
  -6  -3  11        2.08        3.11      0.87 o
  -5  -3  11        9.49       11.12      1.37 o
  -4  -3  11       22.94       25.26      2.62 o
  -3  -3  11       15.86       17.18      1.32 o
  -2  -3  11        0.51        0.00      1.23 o
  -4  -2  11        0.54        1.81      1.02 o
  -3  -2  11        0.87        2.05      1.12 o
  -2  -2  11        0.38        1.85      1.19 o
  -5  -1  11        0.11        0.00      0.76 o
  -4  -1  11        7.70        4.95      1.44 o
  -3  -1  11       53.72       52.60      3.54 o
  -6   0  11        3.08        6.47      1.59 o
  -5   0  11        8.22        7.32      1.67 o
  -4   0  11        2.88        1.37      1.21 o
 
